# Supplementary material for: Discretization of Gene Expression Data Unmasks Molecular Subgroups Recurring in Different Human Cancer Types
Source: PLoS One. 2016 Aug 18;11(8):e0161514. doi: 10.1371/journal.pone.0161514 (PMC4990327; doi:10.1371/journal.pone.0161514)
Supplement: S2 Table — (XLSX) [file pone.0161514.s002.xlsx]

## Sheet: Pathologic parameters per CTP
Beleut et al. S2 Table
Clinico-Pathological parameters per CTPs, as extracted from GEO for samples analzed. Shown are number of cases per study.
	CTP A	CTP B	CTP C
Brain Cancer (GSE4412)
Gender
Female	22	12	19
Male	11	7	14
Histology
ASTRO	6	0	2
GBM	17	19	23
MIXED	5	0	2
OLIGO	5	0	6
Grade
Grade 3	16	0	10
Grade 4	17	19	23
Survival Cluster
SC1	20	2	7
SC2	13	17	26
hc_74_samples
HC1A	16	1	4
HC1B	8	5	7
HC2A	8	5	5
HC2B	1	8	17
Brain Cancer (GSE28026)
Gender
Female	0	2	2
Male	5	2	3
Tumor Location
frontal lobe	1	1	0
parietal / occipital lobes	0	0	1
posterior fossa	4	3	4
Chromosome.22.Monosomy
no	2	2	1
ring chromosome 22	0	0	1
unknown	0	1	2
yes	3	1	1
Breast Cancer (GSE42568) HGU133B
ER-Status
ER negativ	11	4	19
ER positiv	30	16	21
Grade
Grade 1	7	1	3
Grade 2	23	7	10
Grade 3	12	13	28
NA	3	1	13
Lymph node status
negativ	22	7	16
positiv	20	14	25
NA	3	1	13
Breast Cancer (GSE25066)
Source
ISPY	26	28	29
MDACC	79	33	115
ER-Status by IHC
I	1	1	2
N	12	40	79
NA	0	1	0
P	92	19	63
PR-Status by IHC
I	1	1	3
N	29	42	91
NA	0	1	0
P	75	17	50
HER2-Status
I	0	3	1
N	103	50	138
NA	2	7	2
P	0	1	3
ER-Status_IIHC_esr1_for Indeterminate
N	12	42	80
P	93	19	64
Clinical-t-stage
T0	0	0	2
T1	7	4	9
T2	57	27	81
T3	25	22	27
T4	16	8	25
Clinical_nodal_status
N0	38	12	37
N1	46	39	68
N2	12	5	22
N3	9	5	17
Clinical_ajcc_stage
I	1	0	5
IIA	33	12	28
IIB	29	16	47
IIIA	22	19	27
IIIB	17	8	28
IIIC	3	2	9
Inflammatory	0	4	0
Grade
Grade 1	15	1	3
Grade 2	59	13	45
Grade 3	25	34	92
Grade 4=Indet.	3	10	2
Pathologic_Response_pCR_RD
NA	2	0	2
pCR	4	16	37
RD	99	45	105
Pathologic_Response_RCB_class
NA	5	2	2
RCB-0/I	14	19	53
RCB-II	58	23	55
RCB-III	28	17	34
ESR1-status
N	11	42	82
P	94	19	62
ERBB2-Status
N	96	61	141
P	9	0	3
SET-Class
SET-High	12	4	5
SET-Int	16	5	7
SET-Low	77	52	132
Chemosensitivity Prediction
Rx Insensitive	61	41	95
Rx Sensitive	44	20	49
GGI-Class
High	38	45	126
Low	67	16	18
PAM50-Class
Basal	8	33	81
Her2	5	5	10
LumA	64	11	24
LumB	14	6	24
Normal	14	6	5
DLDA30-Prediction
pCR	6	36	80
RD	99	25	64
RCB_0_I_Prediction
RCB-0/I	38	21	68
RCB-II/III	67	40	76
Breast Cancer (GSE25065)
Source
LBJ/IN/GEI	12	7	39
MDACC	54	11	21
USO	7	19	28
ER-Status by IHC
N	16	20	38
NA	1	0	0
P	56	17	50
PR-Status by IHC
N	24	24	48
NA	1	0	0
P	48	13	40
HER2-Status
N	72	36	86
NA	1	0	1
P	0	1	1
Clinical-t-stage
T0	0	0	1
T1	8	0	2
T2	44	12	34
T3	15	21	35
T4	6	4	16
Clinical_nodal_status
N0	30	15	25
N1	31	15	45
Pathologic_Response_RCB_class
NA	21	24	37
RCB-0/I	9	4	19
RCB-II	30	3	20
RCB-III	13	6	12
Clinical_ajcc_stage
I	2	0	0
IIA	28	5	15
IIB	20	14	25
IIIA	14	14	25
IIIB	5	3	19
IIIC	4	1	4
Grade
Grade 1	10	0	3
Grade 2	34	9	20
Grade 3	29	27	52
NA	0	1	13
Pathologic_Response_pCR _RD
NA	10	1	5
pCR	6	9	27
RD	57	27	56
Type Taxane
Taxol	37	13	56
Taxotere	36	24	32
ESR1-Status
N	16	20	46
P	57	17	42
ERBB2-Status
N	65	34	82
P	8	3	6
SET-Class
SET-High	2	1	0
SET-Int	9	1	3
SET-Low	62	35	85
Chemosensitivity Prediction
Rx Insensitive	47	27	68
Rx Sensitive	26	10	20
GGI-Class
High	26	29	72
Low	47	8	16
PAM50-Class
Basal	13	19	35
Her2	1	2	14
LumA	39	6	16
LumB	12	4	18
Normal	8	6	5
DLDA30-Prediction
pCR	11	19	44
RD	62	18	44
RCB_0_I_Prediction
RCB-0/I	33	16	54
RCB-II/III	40	21	34
Breast Cancer (GSE5327)
Metastasis
0	15	12	20
1	2	2	7
Lung metastasis first event
0	17	14	22
1	0	0	5
Lung metastasis all
0	16	14	21
1	1	0	6
lms status
0	11	8	10
1	6	6	17
Breast Cancer (GSE7390)
Hospital
GUY	10	5	21
IGR	18	4	28
JRH	12	8	4
KAR	30	9	12
RH	13	3	21
Surgery Type
0	59	21	62
1	24	8	24
Histtype
0	0	0	1
1	61	25	72
2	8	1	4
3	6	1	4
4	2	0	0
6	1	0	1
7	3	0	1
8	1	0	0
9	0	0	2
Angioinv
0	12	3	19
1	22	9	38
2	3	1	8
3	1	1	4
Lymp_infil
1	8	2	14
2	15	5	22
3	1	2	12
Grade
1	20	1	9
2	46	9	28
3	15	19	49
ER
0	9	20	35
1	74	9	51
Risk g
Good	12	1	5
Poor	70	28	81
Risk npi
Good	30	3	21
Poor	51	26	65
Risk AOL
Good	31	2	13
Poor	52	27	73
Veridex_Risk
Good	35	4	16
Poor	48	25	70
Breast Cancer (GSE6532) - HGU133B
Series
KIT	48	20	13
KIU	44	15	9
OXFT	12	5	92
OXFU	28	11	30
Grade
1	39	7	19
2	62	22	61
3	10	11	39
ER
0	11	15	19
1	113	31	118
PGR
0	2	5	4
1	81	24	16
Node
0	92	33	96
1	31	14	40
Treatment
none	72	26	39
tamoxifen	60	25	105
Breast Cancer (GSE2603)
Path. ER Status
N	5	19	18
P	37	14	6
Path. PR Status
?	1	0	0
N	12	23	20
P	29	10	4
HER2 Status
0-1	0	1	2
1+	3	2	4
1+ (only 1 core pos.)	0	1	0
2+	2	2	0
3+	1	5	3
N	29	18	15
van t Veer Signature
Bad Prognosis	8	20	17
Good Prognosis	27	7	3
Lymph Node Status
LN-	13	11	10
LN+	29	22	14
Breast Cancer (GSE4922)
Elston NGS histologic grade
1	46	15	7
2	53	34	79
3	5	12	38
Genetic grade signature status pred.
1-like	46	13	9
2a	44	28	38
2b	9	6	41
3-like	5	14	36
ER Status
ER-	4	7	23
ER?	3	0	1
ER+	90	42	79
Lymph node status
LN-	75	31	53
LN?	3	2	4
LN+	19	16	46
p53 seq mut
p53-	90	39	60
p53?	1	0	1
p53+	6	10	42
Breast Cancer (GSE1456)
Relapse
0	57	22	40
1	13	8	19
Subtype
Basal 2	0	1	3
Basal 3	2	2	15
Basal NA	0	1	1
ERBB2 2	1	2	0
ERBB2 3	1	4	6
ERBB2 NA	0	1	0
Luminal A	22	4	13
Luminal B	6	1	16
No Subtype	13	4	3
Normal Like	25	10	2
Elston
1	20	2	6
2	31	13	7
3	9	4	18
Breast Cancer (GSE2034)
Relapse 1 True
0	64	38	77
1	28	24	55
ER Status
ER-	10	19	48
ER+	82	43	84
Brain relapses 1 yes 0 no
0	92	60	124
1	0	2	8
Breast Cancer (GSE11121)
Grade
Grade 1	20	5	4
Grade 2	53	22	61
Grade 3	2	8	25
Breast Cancer (GSE24450) Illumina
X10years Vital Status
0	57	55	34
1	2	2	2
2	6	15	10
Disease Status
0	56	54	34
1	9	18	12
Colon Cancer (GSE33113) HGU133B
Sex
f	15	12	21
m	11	13	18
meta or recurr within 3 years
na	0	0	1
no	22	21	28
yes	4	4	10
Colon Cancer (GSE17536)
Gender
female	27	13	41
male	26	27	43
Ethnicity
black	3	1	5
caucasian	44	34	73
hispanic	1	0	0
other (not caucasian, black, or hispanic)	5	5	6
AJCC Stage
1	4	8	12
2	17	12	28
3	17	12	28
4	15	8	16
Grade
1 - Well differentiated (WD)	2	7	7
2 - Moderately differentiated (MD)	42	28	64
3 - Poorly differentiated (PD)	9	5	13
dfs_event
NA	13	7	12
no recurrence	28	22	59
recurrence	12	11	13
Leukemia (GSE22762)
Treatment status cens day
0	15	9	21
1	17	11	28
NA	25	7	18
Lung Cancer (GSE30219) HGU133B
Tissue
lung	12	0	2
lung tumor	92	59	142
Gender
female	20	5	16
male	72	54	125
male??	0	0	1
Histology
ADC	1	0	0
adenocarcinoma (ADK)	42	26	16
BAS	0	0	1
basaloid (BAS)	0	5	33
CARCI	1	0	0
carcinoid (CARCI)	16	0	7
large cell carcinoma (LCC)	4	0	0
large cell neuroendocrine (LCNE)	13	6	27
LCNE	1	1	3
non-tumoral lung (NTL)	12	0	2
other	2	2	1
small cell carcinoma (SCC)	8	4	10
small cell carcinoma (SCC)	1	0	1
SQC	0	1	2
squamous cell carcinoma (SQC)	3	14	41
PT stage
NA	12	0	2
T1	61	43	63
T2	13	11	44
T3	5	2	20
T4	7	1	15
Tx	4	1	0
TX	2	1	0
PN stage
N0	69	46	80
N1	5	9	36
N2	10	1	21
N3	5	2	3
NA	12	0	2
Nx	2	1	2
NX	1	0	0
PM stage
M0	89	56	136
M1	2	2	4
MX	1	1	2
NA	12	0	2
Lung Cancer (GSE29013) HGU133B
Histology
Adenocarcinoma	17	5	8
Squamous	5	0	20
Final Pat Stage
IA	1	0	2
IB	8	3	10
IIA	1	0	2
IIB	5	1	5
IIIA	3	0	4
IIIB	4	1	5
Stage
Stage 1	9	3	12
Stage 2	6	1	7
Stage 3	7	1	9
Gender
F	7	2	8
M	15	3	20
Race
African American	1	0	1
Caucasian	21	5	27
Smoking
0	2	0	0
1	20	5	28
Adj Chemo
No	9	0	12
Yes	13	5	16
Lung Cancer (GSE14814)
Post Surgical Treatment
ACT	27	16	28
OBS	21	6	35
Stage
1B	12	5	11
2A	3	1	0
2B	5	2	4
I	17	6	22
II	11	8	26
Sex
Female	19	9	14
Male	29	13	49
Histology type
ADC	40	14	17
LCUC	1	1	8
SQCC	7	7	38
Lymphoma (GSE34771)
Gender
female	5	2	8
male	4	5	10
Karnofsky perform kps
40	1	0	1
50	2	1	3
60	1	0	5
70	3	4	3
80	0	0	4
90	1	0	1
100	1	2	1
Lymphoma (GSE4475)
Relapse
no	61	31	56
unk	30	11	32
Sex
female	29	19	43
male	61	23	40
NA	1	0	5
Morphologic diagnosis
aggressive B-NHL.unclassifiable	6	3	9
atypical BL	14	2	12
BL	3	0	5
BL-leukemia	1	0	0
DLBCL	67	37	62
CD20 expr
absent	2	0	3
NA	2	0	1
present	87	42	84
CD10 expr
absent	50	22	43
NA	6	0	5
present	35	20	40
bcl2 expr
absent	23	7	31
NA	4	0	2
present	64	35	55
CD5 expr
absent	78	32	75
NA	5	2	7
present	6	8	6
bcl6 expr
absent	12	5	16
NA	12	2	8
present	67	35	64
MYC Partner
IG-MYC	27	10	22
MYC-negative	57	26	58
NA	4	1	1
non-IG-MYC	3	5	7
BCL6 Break
absent	76	32	70
NA	2	2	3
present	13	8	15
IGH BCL2 Fusion
absent	82	34	77
NA	2	0	1
present	7	8	10
Genetic Group
MYC.complex	10	12	11
MYC.neg	57	26	58
MYC.simple	17	2	16
NA	7	2	3
AnnArbor Stage
I	15	6	4
II	12	6	22
III	19	11	17
IV	14	6	11
NA	31	13	34
Lesions
extranodal	9	4	6
NA	37	15	38
nodal	24	17	25
nodal + extranodal	21	6	19
B Symptoms
absent	29	12	28
NA	45	19	42
present	17	11	18
Radiotherapy
NA	38	17	33
no	42	19	39
yes	11	6	16
RITUXIMAB
NA	36	15	39
no	49	22	46
yes	6	5	3
Response to treatment
CR	18	8	28
CRu	7	4	7
NA	50	18	43
NC	1	1	0
PR	5	4	6
Progress	10	7	4
Chemotherapy
ALL-like	10	3	14
CHOP-like	37	19	31
NA	35	13	31
other	9	7	12
Molecular Diagnosis
intermediate	19	12	17
mBL	16	5	23
non-mBL	56	25	48
GCB.ABC.signature
ABC	27	9	22
GCB	45	24	51
unclassified	19	9	15
Training Test
Test	46	17	45
Training	45	25	43
Core BL
no	88	42	83
yes	3	0	5
Lymphoma (GSE53786)
Gender
female	17	5	23
male	25	10	31
NA	3	0	0
Final microarray diagnosis
ABC DLBCL	16	6	24
GCB DLBCL	16	8	22
Unclassified DLBCL	13	1	8
Chemotherapy
CHOP-Like Regimen	38	6	0
R-CHOP-Like Regimen	7	9	54
ECOG performance status
0	8	4	12
1	20	6	21
2	15	1	9
3	0	3	6
4	0	0	1
Stage
1	5	2	9
2	14	5	16
3	11	4	14
4	15	3	13
Number of extranodal sites
0	35	11	17
1	8	2	22
2	0	1	5
3	0	0	2
NA	2	1	8
Ovarian Cancer (GSE14764)
Figo stage
1a	1	1	2
1b	0	1	0
1c	1	1	1
2b	0	0	1
3	19	5	12
3b	1	0	3
3c	6	7	16
4	0	0	2
Grade
I	2	0	1
II	12	5	6
III	14	10	30
Histological type
clear cell ovca	0	2	0
endometr ovca	2	1	3
endometr, clear cell ovca	1	0	0
sarcomatoid	1	0	0
serous ovca	24	12	32
transitional cell ca	0	0	1
undifferentiated ovca	0	0	1
Residual tumor
0	18	9	23
1	10	5	11
NA	0	1	3
Ovarian Cancer (GSE26712)
X
Optimal	31	17	42
Suboptimal	32	14	49
X 1
AWD (alive with disease)	6	5	13
DOD (dead of disease)	47	22	60
NED (no evidence of disease)	10	4	18
Sarcoma (GSE30929)
Subtype
dedifferentiated	12	9	16
myxoid	10	2	5
myxoid/round cell	5	3	3
pleomorphic	7	4	9
well-differentiated	18	5	27
Sarcoma (GSE17674) HGU133B
Diagnosis
Askin	0	2	0
Ewing tumor	15	7	10
PNET	4	3	3
State
Metastasis	3	1	3
Primary	14	10	8
Recurrence	2	1	2
Sex
F	10	3	3
M	9	9	10
Sarcoma (GSE17679)
Diagnosis
Askin	0	4	0
Ewing tumor	34	8	22
PNET	6	6	8
State
Metastasis	6	2	6
Primary	30	13	20
Recurrence	4	2	4
Sex
F	18	6	8
M	22	12	22
Laryngeal Cancer (GSE27020)
Grade
1	19	7	16
2	22	5	22
3	6	4	6
Gastric Cancer (GSE38749)
Gender
female	1	1	4
male	2	2	5
Histological type
Diffuse	2	2	6
Intestinal	1	1	2
Mixed	0	0	1
Tumor stage ajcc
III	0	0	3
IIIa	3	1	5
IIIb	0	2	1
