# Supplementary material for: Discretization of Gene Expression Data Unmasks Molecular Subgroups Recurring in Different Human Cancer Types
Source: PLoS One. 2016 Aug 18;11(8):e0161514. doi: 10.1371/journal.pone.0161514 (PMC4990327; doi:10.1371/journal.pone.0161514)
Supplement: S4 Table — (XLSX) [file pone.0161514.s004.xlsx]

## Sheet: Tumorsuppr. expr. dev. per CTP
ProbesetID	Symbol	Value - RCC CTP-A	Value - RCC CTP-B	Value - RCC CTP-C	Profile - RCC CTP-A	Profile - RCC CTP-B	Profile - RCC CTP-C	Bladder Cancer A	Bladder Cancer B	Bladder Cancer C	Brain Tumor A	Brain Tumor B	Brain Tumor C	Breast Cancer A	Breast Cancer B	Breast Cancer C	Colon Cancer A	Colon Cancer B	Colon Cancer C	Gastric Cancer A	Gastric Cancer B	Gastric Cancer C	Laryngeal Cancer A	Laryngeal Cancer B	Laryngeal Cancer C	Leukaemia A	Leukaemia B	Leukaemia C	Lung Cancer A	Lung Cancer B	Lung Cancer C	Lymphoma A	Lymphoma B	Lymphoma C	Ovarian Cancer A	Ovarian Cancer B	Ovarian Cancer C	Renal Cell Carcinoma A	Renal Cell Carcinoma B	Renal Cell Carcinoma C	Renal Cancer A - (Wilms tumor)	Renal Cancer B - (Wilms tumor)	Renal Cancer C - (Wilms tumor)	Sarcoma A	Sarcoma B	Sarcoma C
200974_at	ACTA2	0.333333	-0.333333	-0.642857	0.333333	-0.333333	-0.642857	0.503168	0.333109	-0.836277	0.805898	0.098199	-0.904097	0.720293	0.026581	-0.746874	0.507419	0.07803	-0.585449	0.383251	0.228019	-0.61127	0.690789	-0.278273	-0.412516	NA	NA	NA	0.57212	-0.23787	-0.33425	0.457247	-0.060789	-0.396458	0.862242	-0.230066	-0.632176	0.729133	0.181264	-0.910397	0.18304	0.07946	-0.2625	0.522001	0.267065	-0.789066
204905_s_at	EEF1E1	0.238095	-1	0.428571	0.238095	-1	0.428571	-0.061012	-0.536233	0.597245	0.010504	-0.131478	0.120974	0.136022	-0.513821	0.377799	-0.005853	-0.24824	0.254093	NA	NA	NA	-0.09381	-0.35169	0.4455	0.031896	-0.550205	0.518309	-0.143311	-0.759577	0.902888	-0.122505	-0.340146	0.462651	0.035553	-0.676275	0.640722	0.126284	-0.437492	0.311208	0.054345	-0.381696	0.327351	-0.338966	-0.558768	0.897733
211040_x_at	GTSE1	-0.357143	1	0	-0.357143	1	0	-0.453817	0.468309	-0.014491	-0.161869	0.273806	-0.111936	-0.380914	0.442567	-0.061654	-0.245985	0.278286	-0.032301	-0.331466	0.206203	0.125264	-0.301293	0.38735	-0.086057	-0.190794	0.273217	-0.082424	-0.416827	0.3215	0.095328	-0.289586	0.243017	0.046569	-0.468581	0.550314	-0.081733	NA	NA	NA	-0.300702	0.382037	-0.081335	-0.367443	0.248829	0.118613
200658_s_at	PHB	0.0952381	-0.777778	0.642857	0.0952381	-0.777778	0.642857	0.010602	-0.435794	0.425192	NA	NA	NA	0.001877	-0.501036	0.499158	-0.163194	-0.19711	0.360304	NA	NA	NA	-0.067855	-0.326021	0.393876	-0.140704	-0.698895	0.839599	-0.104654	-0.654737	0.759392	-0.169843	-0.280726	0.450569	-0.022398	-0.711185	0.733584	-0.074163	-0.579812	0.653975	0.181476	-0.483122	0.301647	-0.230406	-0.439992	0.670398
200659_s_at	PHB	0.166667	-0.777778	0.428571	0.166667	-0.777778	0.428571	0.113593	-0.427215	0.313622	NA	NA	NA	-0.034621	-0.234982	0.269603	-0.08829	-0.205178	0.293468	-0.072554	-0.193818	0.266372	-0.024468	-0.222775	0.247243	-0.072828	-0.245568	0.318397	-0.035198	-0.325448	0.360646	-0.078796	-0.130087	0.208883	0.049325	-0.460837	0.411512	-0.0896	-0.573188	0.662788	0.062907	-0.183103	0.120196	NA	NA	NA
201185_at	HTRA1	0.547619	-0.555556	-0.714286	0.547619	-0.555556	-0.714286	0.858604	-0.343936	-0.514668	0.180237	-0.043899	-0.136339	0.876144	-0.023239	-0.852904	0.710777	0.049655	-0.760432	NA	NA	NA	NA	NA	NA	0.064356	0.017067	-0.081423	0.567005	-0.236668	-0.330337	0.755346	-0.166358	-0.588989	0.904849	-0.318326	-0.586523	0.363756	0.321707	-0.685463	0.778562	0.064853	-0.843415	0.695392	0.449838	-1.14523
203185_at	RASSF2	0.404762	-0.333333	-0.5	0.404762	-0.333333	-0.5	0.694939	0.190455	-0.885395	NA	NA	NA	0.507792	-0.024652	-0.483141	0.639055	0.04659	-0.685645	0.835211	-0.011798	-0.823412	0.257818	0.032271	-0.290089	NA	NA	NA	0.586051	-0.130388	-0.455663	0.193728	0.046867	-0.240594	0.527027	-0.117495	-0.409532	1.19628	0.385932	-1.58222	0.225162	-0.070467	-0.154695	0.688009	-0.082164	-0.605845
203344_s_at	RBBP8	-0.142857	-0.333333	0.571429	-0.142857	-0.333333	0.571429	0.033429	-0.586082	0.552654	NA	NA	NA	0.173864	-0.388267	0.214403	0.063779	-0.271223	0.207444	-0.08926	-0.348626	0.437886	NA	NA	NA	0.02331	-0.431844	0.408534	-0.213807	-0.571137	0.784944	-0.295948	-0.31247	0.608418	-0.041043	-0.511358	0.552402	0.080537	-0.339269	0.258732	-0.002308	-0.169903	0.172211	-0.479623	-0.545023	1.02465
206056_x_at	SPN	-0.547619	0.888889	-0.357143	-0.547619	0.888889	-0.357143	-0.22826	0.238505	-0.010245	-0.052491	0.096559	-0.044067	-0.13764	0.241284	-0.103644	-0.124215	0.225837	-0.101621	-0.168462	0.166406	0.002056	-0.120835	0.240273	-0.119438	NA	NA	NA	-0.190733	0.188749	0.001984	-0.208151	0.254915	-0.046763	-0.317381	0.199263	0.118118	NA	NA	NA	-0.148194	0.272358	-0.124163	-0.117676	0.199754	-0.082078
217968_at	TSSC1	-0.119048	-0.444444	0.357143	-0.119048	-0.444444	0.357143	0.022531	-0.401785	0.379254	NA	NA	NA	-0.039555	-0.24592	0.285475	-0.113386	-0.229076	0.342463	-0.09726	-0.159552	0.256812	NA	NA	NA	-0.090158	-0.622316	0.712474	-0.130333	-0.584883	0.715216	-0.148975	-0.200742	0.349717	-0.02365	-0.263687	0.287337	-0.093751	-0.234926	0.328677	-0.001708	-0.146323	0.148031	-0.167372	-0.288661	0.456033
221586_s_at	E2F5	0.0238095	-0.777778	0.357143	0.0238095	-0.777778	0.357143	0.079844	-0.223189	0.143345	0.030754	-0.215417	0.184664	-0.052874	-0.30285	0.355724	-0.041862	-0.466162	0.508024	NA	NA	NA	NA	NA	NA	-0.14396	-0.245971	0.389932	-0.123403	-0.476421	0.599824	-0.097008	-0.428988	0.525995	-0.083791	-0.603536	0.687327	-0.14343	-0.55489	0.698321	-0.08562	-0.436443	0.522063	-0.147394	-0.669656	0.81705
200085_s_at	TCEB2	0.0238095	-0.444444	0.285714	0.0238095	-0.444444	0.285714	0.061073	-0.16977	0.108698	NA	NA	NA	0.026022	-0.19684	0.170818	-0.045631	-0.081569	0.1272	NA	NA	NA	0.008262	-0.069805	0.061543	-0.171231	-0.256321	0.427553	0.039798	-0.572924	0.533126	NA	NA	NA	-0.177227	-0.281086	0.458313	0.005418	-0.078174	0.072756	0.02857	-0.218789	0.190219	-0.073111	-0.183351	0.256462
200984_s_at	CD59	0.47619	-0.888889	0.0714286	0.47619	-0.888889	0.0714286	0.301588	-0.448948	0.14736	0.485874	-0.286013	-0.199861	0.448822	-0.417297	-0.031526	0.34892	-0.210064	-0.138855	NA	NA	NA	0.407038	-0.322691	-0.084346	NA	NA	NA	0.538344	-0.583876	0.045532	0.433821	-0.249268	-0.184553	0.516592	-0.878272	0.361681	0.432746	-0.52937	0.096624	0.330155	-0.414036	0.08388	NA	NA	NA
203792_x_at	PCGF2	-0.119048	0.777778	0.0714286	-0.119048	0.777778	0.0714286	-0.145027	0.167757	-0.02273	-0.223161	0.123031	0.10013	-0.159796	0.196154	-0.036359	NA	NA	NA	-0.349561	0.272627	0.076934	-0.081653	0.045208	0.036445	-0.023803	0.044116	-0.020313	-0.277405	0.144316	0.133089	-0.034032	0.046549	-0.012517	-0.308648	0.298473	0.010174	NA	NA	NA	-0.083396	0.045781	0.037616	NA	NA	NA
210986_s_at	TPM1	0.261905	0	-0.285714	0.261905	0	-0.285714	NA	NA	NA	0.434808	-0.071639	-0.363169	0.390862	-0.134263	-0.256599	0.178992	0.015391	-0.194383	0.245298	-0.016216	-0.229082	0.58882	-0.207651	-0.381168	NA	NA	NA	NA	NA	NA	0.667689	-0.230978	-0.436711	0.745085	-0.311559	-0.433525	0.52036	0.021531	-0.541891	0.133125	0.001335	-0.134461	0.387553	0.322397	-0.70995
211744_s_at	CD58	0.404762	-1	0	0.404762	-1	0	0.531325	-0.449412	-0.081913	1.06089	-0.570705	-0.490182	0.512535	-0.544397	0.031862	NA	NA	NA	0.31408	-0.408168	0.094088	0.248602	-0.40603	0.157428	NA	NA	NA	NA	NA	NA	1.0029	-0.586751	-0.416154	0.56631	-0.739311	0.173001	0.495216	-0.469413	-0.025803	0.279065	-0.189024	-0.090041	0.550038	-0.435259	-0.114778
213010_at	PRKCDBP	0.571429	0.111111	-0.785714	0.571429	0.111111	-0.785714	NA	NA	NA	0.420046	-0.041998	-0.378048	0.369553	0.05977	-0.429323	0.690116	-0.031536	-0.65858	NA	NA	NA	0.38131	0.000624	-0.381935	0.139461	-0.050876	-0.088586	0.465976	-0.05699	-0.408986	0.529887	-0.18487	-0.345017	0.473103	0.07575	-0.548854	0.968526	0.255351	-1.22388	NA	NA	NA	0.456108	0.312576	-0.768684
213699_s_at	YWHAQ	0.357143	-1	0.428571	0.357143	-1	0.428571	0.080474	-0.182804	0.10233	NA	NA	NA	0.111304	-0.246181	0.134877	0.001406	-0.092253	0.090847	NA	NA	NA	0.072218	-0.16879	0.096572	0.009851	-0.187279	0.177427	-0.027316	-0.412165	0.439481	0.031769	-0.204302	0.172533	0.216787	-0.442148	0.225361	NA	NA	NA	-0.049539	-0.055905	0.105444	-0.176261	-0.311337	0.487598
216942_s_at	CD58	0.285714	-1	-0.0714286	0.285714	-1	-0.0714286	0.463291	-0.451352	-0.011939	NA	NA	NA	0.423664	-0.43903	0.015366	NA	NA	NA	0.206099	-0.384633	0.178534	0.191033	-0.36189	0.170857	NA	NA	NA	0.251814	-0.493953	0.242139	1.02832	-0.559581	-0.468742	0.478189	-0.592937	0.114748	0.455303	-0.449245	-0.006058	0.295802	-0.166263	-0.129539	0.525779	-0.358352	-0.167427
200878_at	EPAS1	0.666667	-0.555556	-0.857143	0.666667	-0.555556	-0.857143	NA	NA	NA	0.387705	-0.068412	-0.319293	0.629382	-0.088177	-0.541205	0.207378	0.11191	-0.319288	0.319413	-0.061071	-0.258343	NA	NA	NA	NA	NA	NA	0.542223	-0.211213	-0.33101	0.607727	-0.216382	-0.391345	NA	NA	NA	0.827122	-0.035467	-0.791655	0.244813	0.232518	-0.477331	0.980573	0.356471	-1.33704
200983_x_at	CD59	0.380952	-0.888889	0.357143	0.380952	-0.888889	0.357143	0.343842	-0.433822	0.08998	0.647802	-0.445978	-0.201824	0.364726	-0.387424	0.022699	0.329297	-0.215006	-0.114291	NA	NA	NA	0.378484	-0.284309	-0.094175	NA	NA	NA	0.594026	-0.630636	0.03661	0.423503	-0.262969	-0.160534	NA	NA	NA	0.310797	-0.454721	0.143924	0.394832	-0.547792	0.15296	NA	NA	NA
201043_s_at	ANP32A	0.190476	-0.888889	0.357143	0.190476	-0.888889	0.357143	-0.196341	-0.324217	0.520558	NA	NA	NA	0.147856	-0.336315	0.188459	0.160716	-0.464304	0.303588	NA	NA	NA	0.086444	-0.25565	0.169206	-0.209709	-0.379359	0.589068	-0.01527	-0.603649	0.618919	NA	NA	NA	-0.170548	-0.402891	0.573439	NA	NA	NA	0.168129	-0.437286	0.269158	-0.208527	-0.470036	0.678563
201092_at	RBBP7	0.190476	-0.888889	0.357143	0.190476	-0.888889	0.357143	0.038969	-0.106731	0.067763	NA	NA	NA	0.002642	-0.26484	0.262198	-0.074914	-0.164598	0.239512	NA	NA	NA	0.052967	-0.158718	0.105751	-0.058704	-0.172361	0.231066	-0.144267	-0.59278	0.737046	-0.080765	-0.085055	0.165821	0.156766	-0.471574	0.314807	NA	NA	NA	0.026531	-0.088417	0.061886	NA	NA	NA
201577_at	NME1	0.190476	-0.888889	0.571429	0.190476	-0.888889	0.571429	-0.075445	-0.412585	0.48803	NA	NA	NA	-0.109208	-0.469615	0.578823	-0.07872	-0.318662	0.397382	NA	NA	NA	NA	NA	NA	-0.071616	-0.927747	0.999363	-0.155115	-0.707331	0.862446	NA	NA	NA	-0.034092	-0.688009	0.722101	0.039161	-0.125513	0.086352	-0.093876	-0.299322	0.393199	-0.509152	-0.63751	1.14666
201988_s_at	CREBL2	0.309524	-0.888889	0.0714286	0.309524	-0.888889	0.0714286	NA	NA	NA	0.414643	-0.354642	-0.060001	0.516714	-0.532043	0.01533	0.438146	-0.484126	0.04598	0.411919	-0.251138	-0.160781	0.330029	-0.250671	-0.079357	0.140534	-0.213076	0.072542	NA	NA	NA	NA	NA	NA	NA	NA	NA	0.600007	-0.601223	0.001216	0.074758	-0.03883	-0.035928	0.573077	-0.465598	-0.107479
201989_s_at	CREBL2	0.333333	-1	-0.0714286	0.333333	-1	-0.0714286	0.11425	-0.058632	-0.055618	NA	NA	NA	0.402632	-0.307365	-0.095267	0.264679	-0.1541	-0.110579	0.584394	-0.3655	-0.218895	0.353912	-0.27743	-0.076482	NA	NA	NA	0.230816	-0.339682	0.108866	NA	NA	NA	0.553608	-0.434095	-0.119513	0.360946	-0.215209	-0.145737	NA	NA	NA	0.33135	-0.314291	-0.017059
201990_s_at	CREBL2	0.285714	-1	-0.0714286	0.285714	-1	-0.0714286	0.30996	-0.272287	-0.037673	NA	NA	NA	0.578664	-0.495206	-0.083459	0.199064	-0.146262	-0.052801	NA	NA	NA	0.414465	-0.266675	-0.14779	0.447646	-0.811262	0.363616	0.306633	-0.432195	0.125562	NA	NA	NA	0.634736	-0.44871	-0.186026	0.317931	-0.302038	-0.015893	NA	NA	NA	0.46926	-0.355214	-0.114046
202530_at	MAPK14	0	-0.444444	0.357143	0	-0.444444	0.357143	0.14103	-0.351637	0.210606	NA	NA	NA	NA	NA	NA	0.016623	-0.143049	0.126425	0.107788	-0.567869	0.460081	-0.059879	-0.286495	0.346374	0.080027	-0.227053	0.147025	0.082227	-0.345894	0.263667	NA	NA	NA	0.168164	-0.430628	0.262464	NA	NA	NA	0.034179	-0.185176	0.150997	0.034169	-0.174703	0.140534
203957_at	E2F6	-0.0238095	-0.666667	0.285714	-0.0238095	-0.666667	0.285714	0.006854	-0.382551	0.375697	NA	NA	NA	0.098328	-0.30647	0.208142	-0.037709	-0.223696	0.261405	NA	NA	NA	0.038237	-0.223676	0.185439	0.049097	-0.431076	0.381979	-0.163133	-0.58418	0.747313	0.117792	-0.269066	0.151274	0.028463	-0.368061	0.339599	NA	NA	NA	NA	NA	NA	-0.153882	-0.392407	0.546289
204005_s_at	PAWR	-0.0952381	-0.333333	0.428571	-0.0952381	-0.333333	0.428571	-0.040014	-0.388698	0.428711	NA	NA	NA	NA	NA	NA	0.029665	-0.250663	0.220998	NA	NA	NA	0.087431	-0.327804	0.240373	NA	NA	NA	-0.137922	-0.700129	0.838051	-0.191615	-0.389468	0.581083	0.121645	-0.56017	0.438525	0.074616	-0.382881	0.308264	0.113698	-0.314594	0.200896	-0.061072	-0.387646	0.448718
204236_at	FLI1	0.47619	-0.555556	-0.714286	0.47619	-0.555556	-0.714286	0.148452	0.067541	-0.215993	0.695054	-0.186984	-0.50807	0.511413	-0.117818	-0.393595	0.756797	-0.075736	-0.681061	0.834399	0.104747	-0.939146	0.309789	-0.12271	-0.187078	NA	NA	NA	0.494232	-0.245613	-0.248619	NA	NA	NA	0.349976	-0.134499	-0.215477	0.901582	0.040493	-0.942075	NA	NA	NA	NA	NA	NA
209902_at	ATR	-0.166667	-0.555556	0.642857	-0.166667	-0.555556	0.642857	NA	NA	NA	NA	NA	NA	NA	NA	NA	-0.102917	-0.21185	0.314768	NA	NA	NA	-0.080366	-0.153808	0.234174	-0.051089	-0.543704	0.594793	-0.118737	-0.548786	0.667523	0.008469	-0.32616	0.317691	-0.065295	-0.257245	0.32254	-0.091229	-0.132459	0.223689	-0.007237	-0.250934	0.258171	-0.125639	-0.396397	0.522036
210610_at	CEACAM1	-0.809524	0.777778	-0.357143	-0.809524	0.777778	-0.357143	-0.071545	0.054799	0.016747	-0.005144	0.005746	-0.000602	-0.042404	0.073622	-0.031218	-0.234836	0.230415	0.00442	-0.236213	0.331586	-0.095374	-0.008526	0.013556	-0.00503	-0.047509	0.070862	-0.023353	NA	NA	NA	NA	NA	NA	-0.070286	0.138991	-0.068705	NA	NA	NA	-0.015977	0.024317	-0.00834	NA	NA	NA
212676_at	NF1	0.0238095	-0.444444	0.571429	0.0238095	-0.444444	0.571429	-0.014091	-0.368671	0.382762	NA	NA	NA	NA	NA	NA	0.052271	-0.107609	0.055338	-0.003106	-0.396817	0.399924	-0.02177	-0.113636	0.135406	-0.018848	-0.337432	0.35628	0.040682	-0.480094	0.439412	NA	NA	NA	NA	NA	NA	0.045573	-0.211205	0.165631	-0.001868	-0.107606	0.109475	-0.04541	-0.214357	0.259767
213535_s_at	UBE2I	0.0952381	-0.777778	0.5	0.0952381	-0.777778	0.5	0.035329	-0.322813	0.287484	-0.041702	-0.081804	0.123506	0.012949	-0.248789	0.23584	-0.030191	-0.144154	0.174345	NA	NA	NA	-0.038278	-0.184982	0.22326	-0.046983	-0.328144	0.375128	0.002396	-0.557625	0.55523	NA	NA	NA	0.024955	-0.510463	0.485508	NA	NA	NA	0.003215	-0.242174	0.238959	NA	NA	NA
214247_s_at	DKK3	0.428571	-0.444444	-0.5	0.428571	-0.444444	-0.5	NA	NA	NA	NA	NA	NA	0.890341	-0.077318	-0.813023	0.508431	-0.085039	-0.423392	0.612015	-0.191815	-0.420201	NA	NA	NA	0.111202	0.106799	-0.218001	NA	NA	NA	0.834753	-0.254416	-0.580337	0.698061	-0.324342	-0.373719	0.654381	0.309125	-0.963507	0.345243	0.052441	-0.397684	0.469865	0.365404	-0.835269
215551_at	ESR1	0	0.333333	0.0714286	0	0.333333	0.0714286	NA	NA	NA	-0.011428	0.015991	-0.004563	-0.097491	0.090912	0.006578	NA	NA	NA	NA	NA	NA	-0.024361	0.044499	-0.020138	NA	NA	NA	-0.006863	0.007223	-0.00036	-0.008243	0.015002	-0.00676	-0.064113	0.110851	-0.046738	-0.033851	0.024469	0.009382	-0.010938	0.012792	-0.001854	-0.020224	0.023338	-0.003114
215645_at	FLCN	-0.404762	0.777778	0.0714286	-0.404762	0.777778	0.0714286	NA	NA	NA	-0.184238	0.26794	-0.083703	-0.17309	0.26608	-0.09299	-0.212747	0.322845	-0.110097	-0.147654	0.18434	-0.036686	-0.07768	0.139117	-0.061437	-0.173026	0.306261	-0.133235	-0.249518	0.339844	-0.090325	NA	NA	NA	-0.23767	0.420793	-0.183123	NA	NA	NA	NA	NA	NA	-0.334931	0.362525	-0.027594
215942_s_at	GTSE1	0.119048	0.222222	0.285714	0.119048	0.222222	0.285714	-0.234999	0.070671	0.164328	NA	NA	NA	-0.276648	-0.019115	0.295763	-0.235123	-0.110362	0.345486	NA	NA	NA	NA	NA	NA	-0.075626	0.004539	0.071086	-0.525386	-0.274135	0.79952	-0.459035	-0.022619	0.481654	-0.11872	0.03031	0.08841	NA	NA	NA	-0.211261	0.02516	0.186101	-0.680805	-0.286394	0.967199
217028_at	CXCR4	0.309524	0	-0.571429	0.309524	0	-0.571429	0.958298	-0.401291	-0.557008	1.1272	-0.31806	-0.809136	0.333683	0.01656	-0.350243	0.662837	-0.00664	-0.656197	NA	NA	NA	1.07116	-0.062872	-1.00829	0.109556	0.035736	-0.145292	0.498323	-0.246907	-0.251417	NA	NA	NA	NA	NA	NA	1.07293	0.379869	-1.4528	0.299438	0.077168	-0.376606	NA	NA	NA
218250_s_at	CNOT7	0.285714	-0.888889	0.357143	0.285714	-0.888889	0.357143	-0.158087	-0.386459	0.544547	NA	NA	NA	0.083232	-0.212838	0.129606	0.025357	-0.122496	0.097139	-0.217152	-0.236477	0.453629	-0.006008	-0.049429	0.055437	-0.120982	-0.25082	0.371802	0.008228	-0.526839	0.51861	-0.033743	-0.135674	0.169417	0.136534	-0.524968	0.388434	NA	NA	NA	NA	NA	NA	NA	NA	NA
219427_at	FAT4	0.428571	-0.333333	-0.642857	0.428571	-0.333333	-0.642857	NA	NA	NA	0.220141	0.062468	-0.282609	0.113813	0.011276	-0.125089	0.276711	0.100635	-0.377346	1.11901	-0.431038	-0.687974	NA	NA	NA	NA	NA	NA	0.368319	0.058974	-0.427293	0.064391	-0.011477	-0.052914	0.373744	-0.058206	-0.315538	0.66895	-0.050271	-0.618679	0.452852	-0.136396	-0.316456	NA	NA	NA
222353_at	LIMD1	0.0238095	0.444444	0	0.0238095	0.444444	0	-0.076817	0.171839	-0.095022	NA	NA	NA	NA	NA	NA	NA	NA	NA	-0.001292	0.002584	-0.001292	-0.016979	0.036832	-0.019853	0.003225	0.030475	-0.033699	-0.00706	0.019919	-0.012859	0.000113	0.00798	-0.008093	-0.036704	0.079217	-0.042514	-0.002013	0.012056	-0.010043	NA	NA	NA	-0.025405	0.057281	-0.031877
200634_at	PFN1	0.309524	-0.888889	0.5	0.309524	-0.888889	0.5	0.092234	-0.283453	0.191219	NA	NA	NA	0.090735	-0.251824	0.161089	NA	NA	NA	NA	NA	NA	-0.081438	-0.131741	0.213179	-0.153006	-0.418648	0.571654	0.143604	-0.607722	0.464118	NA	NA	NA	-0.116412	-0.369548	0.485959	NA	NA	NA	0.115375	-0.240874	0.125499	-0.144411	-0.196794	0.341205
200667_at	UBE2D3	0.238095	-0.777778	0.142857	0.238095	-0.777778	0.142857	0.125547	-0.15788	0.032333	NA	NA	NA	0.150103	-0.200255	0.050151	0.054679	-0.056228	0.00155	0.229637	-0.332638	0.103001	0.060077	-0.103738	0.043661	NA	NA	NA	NA	NA	NA	NA	NA	NA	0.209965	-0.415476	0.205512	0.221952	-0.15165	-0.070302	NA	NA	NA	0.085276	-0.152088	0.066812
200668_s_at	UBE2D3	0.452381	-1	0.142857	0.452381	-1	0.142857	0.199577	-0.17608	-0.023497	0.22872	-0.224903	-0.003817	0.220528	-0.343998	0.12347	0.114018	-0.156632	0.042614	0.136519	-0.096512	-0.040007	0.200877	-0.207477	0.0066	NA	NA	NA	NA	NA	NA	NA	NA	NA	NA	NA	NA	0.241825	-0.319319	0.077494	0.252418	-0.39702	0.144601	NA	NA	NA
202033_s_at	RB1CC1	-0.047619	-0.666667	0.714286	-0.047619	-0.666667	0.714286	0.019244	-0.451282	0.432038	NA	NA	NA	0.157048	-0.3907	0.233652	-0.006571	-0.034881	0.041452	-0.064294	-0.315745	0.38004	-0.064459	-0.130181	0.194641	NA	NA	NA	-0.101831	-0.52872	0.63055	NA	NA	NA	0.024819	-0.494268	0.469449	NA	NA	NA	0.021236	-0.162421	0.141185	NA	NA	NA
202240_at	PLK1	0.0952381	0	0.285714	0.0952381	0	0.285714	NA	NA	NA	NA	NA	NA	-0.124138	-0.149252	0.27339	-0.213819	-0.256116	0.469935	NA	NA	NA	-0.101788	-0.164537	0.266326	0.003834	-0.165277	0.161443	-0.429812	-0.465979	0.895792	NA	NA	NA	-0.115431	-0.119676	0.235108	NA	NA	NA	-0.027731	-0.214502	0.242233	-0.503839	-0.62091	1.12475
202316_x_at	UBE4B	0.047619	-0.555556	0.214286	0.047619	-0.555556	0.214286	-0.001805	-0.59517	0.596975	-0.143999	-0.195111	0.33911	0.110536	-0.275888	0.165352	0.122656	-0.284234	0.161579	NA	NA	NA	NA	NA	NA	NA	NA	NA	-0.07906	-0.552702	0.631762	-0.013061	-0.156513	0.169574	-0.26604	-0.361087	0.627127	NA	NA	NA	NA	NA	NA	0.023621	-0.555088	0.531467
202531_at	IRF1	0.261905	-0.444444	-0.5	0.261905	-0.444444	-0.5	0.728975	-0.189582	-0.539393	NA	NA	NA	0.235994	-0.05011	-0.185884	NA	NA	NA	NA	NA	NA	0.302331	0.022366	-0.324697	NA	NA	NA	0.46024	-0.166003	-0.294237	0.400868	0.108062	-0.50893	NA	NA	NA	0.802826	0.066916	-0.869742	0.040415	-0.00873	-0.031685	0.197499	0.125375	-0.322875
203844_at	VHL	0.0238095	0.777778	0	0.0238095	0.777778	0	-0.005247	0.010494	-0.005247	-0.00449	0.037548	-0.033058	NA	NA	NA	0.002618	0.0088	-0.011418	-0.032243	0.067883	-0.03564	NA	NA	NA	-0.00464	0.035872	-0.031233	-0.010483	0.03138	-0.020897	NA	NA	NA	-0.015266	0.03408	-0.018814	NA	NA	NA	-0.000728	0.005714	-0.004986	NA	NA	NA
204944_at	PTPRG	0.238095	-0.444444	-0.0714286	0.238095	-0.444444	-0.0714286	NA	NA	NA	0.220404	-0.38029	0.159886	0.278219	-0.142249	-0.13597	0.150129	-0.193097	0.042968	NA	NA	NA	0.057742	-0.10546	0.047718	0.13867	-0.105813	-0.032857	0.174859	-0.257724	0.082865	0.102904	-0.205161	0.102257	NA	NA	NA	0.454118	-0.353934	-0.100184	NA	NA	NA	NA	NA	NA
204955_at	SRPX	-0.0714286	-0.111111	-0.142857	-0.0714286	-0.111111	-0.142857	0.597889	-0.0639	-0.533989	NA	NA	NA	1.1063	-0.169231	-0.937072	0.873206	0.033198	-0.906404	NA	NA	NA	0.670711	-0.107005	-0.563706	NA	NA	NA	0.560873	-0.154328	-0.406544	0.443952	-0.076639	-0.367312	0.968416	-0.415701	-0.552715	NA	NA	NA	NA	NA	NA	0.76252	0.554059	-1.31658
206492_at	FHIT	-0.333333	-0.444444	0.428571	-0.333333	-0.444444	0.428571	-0.00627	-0.012148	0.018418	NA	NA	NA	0.037964	-0.114697	0.076733	-0.061809	-0.159614	0.221423	NA	NA	NA	NA	NA	NA	0.056293	-0.295796	0.239504	NA	NA	NA	NA	NA	NA	-0.015972	-0.212192	0.228163	-0.509286	-0.615076	1.12436	-0.005227	-0.060098	0.065325	-0.011273	-0.084692	0.095965
206544_x_at	SMARCA2	0.380952	-1	0	0.380952	-1	0	0.512779	-0.448053	-0.064726	0.24553	-0.333384	0.087853	0.490548	-0.487084	-0.003464	0.325212	-0.287513	-0.037698	NA	NA	NA	0.342641	-0.500817	0.158176	NA	NA	NA	0.320401	-0.544761	0.224361	NA	NA	NA	0.622081	-0.45898	-0.163101	0.354029	-0.41053	0.056501	NA	NA	NA	NA	NA	NA
207172_s_at	CDH11	0.380952	-0.111111	-0.714286	0.380952	-0.111111	-0.714286	0.649598	0.106709	-0.756307	NA	NA	NA	0.796922	-0.214605	-0.582317	0.819354	-0.247203	-0.572151	NA	NA	NA	0.557601	-0.136153	-0.421447	NA	NA	NA	0.852543	-0.376969	-0.475574	0.404232	-0.136289	-0.267943	0.877417	-0.202981	-0.674436	0.373422	0.304521	-0.677943	NA	NA	NA	NA	NA	NA
208743_s_at	YWHAB	0.261905	-0.555556	0.357143	0.261905	-0.555556	0.357143	NA	NA	NA	NA	NA	NA	0.134668	-0.356487	0.221819	NA	NA	NA	NA	NA	NA	-0.053296	-0.108468	0.161764	0.046792	-0.371916	0.325124	0.139803	-0.756817	0.617014	0.104059	-0.215248	0.111189	0.140429	-0.608629	0.468199	0.062746	-0.1444	0.081654	NA	NA	NA	0.033536	-0.212124	0.178587
208750_s_at	ARF1	0.357143	-0.888889	0.357143	0.357143	-0.888889	0.357143	0.148932	-0.67579	0.526857	NA	NA	NA	0.14007	-0.653342	0.513272	0.150893	-0.372846	0.221953	NA	NA	NA	NA	NA	NA	-0.140653	-0.180181	0.320834	0.148428	-0.685096	0.536668	0.132928	-0.320927	0.187999	0.280936	-1.01782	0.736889	NA	NA	NA	NA	NA	NA	0.097911	-0.423819	0.325908
208793_x_at	SMARCA4	-0.0238095	-0.666667	0.214286	-0.0238095	-0.666667	0.214286	-0.209404	-0.516685	0.72609	NA	NA	NA	0.003588	-0.211656	0.208068	-0.032802	-0.140792	0.173594	NA	NA	NA	-0.030784	-0.081387	0.112172	NA	NA	NA	-0.17466	-0.374951	0.549611	NA	NA	NA	NA	NA	NA	0.041708	-0.1262	0.084492	0.086962	-0.394086	0.307124	-0.307546	-0.453917	0.761463
209128_s_at	SART3	0.0952381	-0.666667	0.214286	0.0952381	-0.666667	0.214286	0.003294	-0.105474	0.10218	NA	NA	NA	0.038271	-0.091207	0.052936	NA	NA	NA	NA	NA	NA	0.000757	-0.170102	0.169345	-0.024936	-0.171033	0.195969	-0.11341	-0.372048	0.485458	NA	NA	NA	-0.07878	-0.162855	0.241635	NA	NA	NA	-0.03485	-0.083794	0.118644	-0.123801	-0.19266	0.316461
210762_s_at	DLC1	0.5	-0.333333	-0.785714	0.5	-0.333333	-0.785714	NA	NA	NA	0.680915	-0.168178	-0.512737	0.682996	-0.11642	-0.566577	0.568275	0.054077	-0.622352	0.831969	-0.193961	-0.638009	0.494039	-0.131735	-0.362303	NA	NA	NA	0.68423	0.007872	-0.692102	0.386594	-0.106768	-0.279827	NA	NA	NA	0.512562	-0.083082	-0.42948	NA	NA	NA	NA	NA	NA
210780_at	ESR2	0.047619	0.333333	0.214286	0.047619	0.333333	0.214286	-0.020384	0.035476	-0.015092	-0.029162	0.057507	-0.028345	-0.023963	0.036433	-0.01247	-0.007135	0.007711	-0.000576	NA	NA	NA	NA	NA	NA	NA	NA	NA	NA	NA	NA	-0.01899	0.015304	0.003685	NA	NA	NA	-0.105284	0.135277	-0.029993	-0.016565	0.027875	-0.01131	-0.03538	0.040484	-0.005104
211524_at	NFKB2	0.0952381	0.111111	0	0.0952381	0.111111	0	-0.020533	0.044316	-0.023783	-0.002032	0.00413	-0.002098	NA	NA	NA	NA	NA	NA	NA	NA	NA	-0.01358	0.030398	-0.016818	-0.014832	0.044092	-0.02926	-0.003631	0.012266	-0.008635	-0.00506	0.012611	-0.007552	-0.050949	0.113314	-0.062366	NA	NA	NA	-0.023222	0.047887	-0.024665	NA	NA	NA
211600_at	PTPRO	-0.166667	0.888889	0.285714	-0.166667	0.888889	0.285714	-0.362487	0.217685	0.144802	-0.152283	0.16069	-0.008407	-0.196402	0.333326	-0.136924	-0.196753	0.315752	-0.118998	-0.128666	0.132913	-0.004247	-0.60386	0.692184	-0.088324	NA	NA	NA	-0.112612	0.11266	-4.9e-05	NA	NA	NA	-0.290896	0.386141	-0.095244	NA	NA	NA	NA	NA	NA	NA	NA	NA
211914_x_at	NF1	-0.047619	0.666667	0	-0.047619	0.666667	0	NA	NA	NA	-0.092934	0.103826	-0.010892	-0.031245	0.044867	-0.013621	-0.015549	0.030825	-0.015276	-0.004148	0.006704	-0.002556	NA	NA	NA	-0.039805	0.040843	-0.001038	NA	NA	NA	-0.010062	0.008759	0.001303	NA	NA	NA	-0.033477	0.048545	-0.015068	-0.018282	0.01418	0.004102	NA	NA	NA
212331_at	RBL2	0.238095	-0.555556	0.214286	0.238095	-0.555556	0.214286	0.05298	-0.077861	0.024881	NA	NA	NA	0.213234	-0.127611	-0.085623	NA	NA	NA	0.459398	-0.245397	-0.214001	0.057351	-0.030795	-0.026557	NA	NA	NA	NA	NA	NA	0.226153	-0.164496	-0.061657	0.181957	-0.263132	0.081175	0.099047	-0.098431	-0.000616	0.111447	-0.063891	-0.047557	NA	NA	NA
213490_s_at	MAP2K2	-0.452381	-0.777778	-0.357143	-0.452381	-0.777778	-0.357143	0.051976	-0.455893	0.403917	0.075421	-0.201002	0.125582	NA	NA	NA	0.085737	-0.32278	0.237044	NA	NA	NA	-0.012977	-0.078836	0.091814	NA	NA	NA	-0.043374	-0.28779	0.331164	NA	NA	NA	0.092307	-0.292029	0.199721	-0.058009	-0.073678	0.131687	NA	NA	NA	-0.097596	-0.121899	0.219495
214590_s_at	UBE2D1	0.238095	-0.222222	0.0714286	0.238095	-0.222222	0.0714286	NA	NA	NA	NA	NA	NA	0.145345	-0.266368	0.121023	0.236102	-0.33232	0.096218	NA	NA	NA	0.173257	-0.140895	-0.032362	0.33831	-0.194267	-0.144043	NA	NA	NA	0.590082	-0.487064	-0.103018	0.195438	-0.376831	0.181393	0.267559	-0.404607	0.137048	0.222509	-0.374328	0.151818	NA	NA	NA
215446_s_at	LOX	0.47619	-0.333333	-0.785714	0.47619	-0.333333	-0.785714	NA	NA	NA	2.03361	-0.595935	-1.43768	1.09255	-0.322679	-0.769873	1.1657	-0.275797	-0.889904	NA	NA	NA	0.439369	-0.143268	-0.296101	NA	NA	NA	NA	NA	NA	NA	NA	NA	0.973922	-0.342917	-0.631005	1.68661	0.740482	-2.4271	0.520605	0.287606	-0.808211	0.264675	0.07379	-0.338465
217020_at	RARB	0	0.333333	0	0	0.333333	0	-0.042355	0.085086	-0.042732	-0.052561	0.107226	-0.054664	NA	NA	NA	NA	NA	NA	-0.000225	0.00045	-0.000225	-0.022118	0.059402	-0.037283	-0.017503	0.052642	-0.03514	-0.001386	0.011449	-0.010063	NA	NA	NA	-0.021979	0.072186	-0.050207	NA	NA	NA	NA	NA	NA	0.024186	0.040865	-0.065052
221147_x_at	WWOX	0.119048	0	0.214286	0.119048	0	0.214286	NA	NA	NA	-0.011536	-0.024186	0.035722	0.000843	-0.022376	0.021533	-0.004648	-0.012008	0.016656	NA	NA	NA	NA	NA	NA	NA	NA	NA	-0.025598	-0.101864	0.127461	-1e-05	-0.006598	0.006608	NA	NA	NA	-0.022813	-0.043374	0.066187	-0.004732	-0.00773	0.012462	0.009541	-0.077548	0.068007
222107_x_at	LZTS1	0.047619	0.222222	0.0714286	0.047619	0.222222	0.0714286	-0.082732	0.125451	-0.042719	-0.066977	0.062259	0.004718	-0.089344	0.117651	-0.028307	-0.021956	0.025186	-0.003229	-0.068106	0.11151	-0.043404	NA	NA	NA	-0.077587	0.126492	-0.048905	NA	NA	NA	-0.076092	0.082344	-0.006252	NA	NA	NA	NA	NA	NA	-0.047942	0.053774	-0.005832	NA	NA	NA
200985_s_at	CD59	0.333333	-0.888889	0.214286	0.333333	-0.888889	0.214286	0.375184	-0.367519	-0.007665	NA	NA	NA	0.361593	-0.245984	-0.115608	NA	NA	NA	NA	NA	NA	0.282804	-0.192806	-0.089997	NA	NA	NA	0.552488	-0.505496	-0.046992	NA	NA	NA	0.572723	-0.725871	0.153149	0.262746	-0.344861	0.082114	0.145441	-0.202654	0.057213	NA	NA	NA
201094_at	RPS29	0.309524	-1	0.357143	0.309524	-1	0.357143	NA	NA	NA	NA	NA	NA	NA	NA	NA	0.031718	-0.090187	0.058469	NA	NA	NA	-0.010085	-0.051405	0.06149	-0.045566	-0.05006	0.095625	-0.019659	-0.103054	0.122714	0.000237	-0.017949	0.017712	0.125337	-0.338486	0.213149	NA	NA	NA	NA	NA	NA	-0.013751	-0.13002	0.143771
201477_s_at	RRM1	0.214286	-0.666667	0.357143	0.214286	-0.666667	0.357143	0.093488	-0.205303	0.111815	NA	NA	NA	-0.015369	-0.265364	0.280733	-0.069393	-0.217726	0.287119	0.06361	-0.245539	0.181928	NA	NA	NA	0.005157	-0.382828	0.377672	-0.237441	-0.489993	0.727434	NA	NA	NA	0.032287	-0.469178	0.436891	NA	NA	NA	NA	NA	NA	NA	NA	NA
201747_s_at	SAFB	-0.166667	-0.333333	0.428571	-0.166667	-0.333333	0.428571	-0.046348	-0.151916	0.198264	NA	NA	NA	-0.001969	-0.093485	0.095454	-0.013419	-0.200172	0.213591	NA	NA	NA	-0.00252	-0.045035	0.047555	NA	NA	NA	-0.189911	-0.373611	0.563522	NA	NA	NA	-0.139929	-0.149026	0.288955	NA	NA	NA	NA	NA	NA	-0.118522	-0.263509	0.382031
202026_at	SDHD	0.404762	-1	0.285714	0.404762	-1	0.285714	0.165141	-0.144966	-0.020174	0.232826	-0.270173	0.037347	0.406896	-0.426842	0.019947	NA	NA	NA	0.298253	-0.234185	-0.064068	NA	NA	NA	NA	NA	NA	NA	NA	NA	0.220524	-0.330721	0.110197	NA	NA	NA	NA	NA	NA	0.282464	-0.413682	0.131219	0.375788	-0.206489	-0.169299
202037_s_at	SFRP1	-0.404762	-0.555556	-0.571429	-0.404762	-0.555556	-0.571429	NA	NA	NA	NA	NA	NA	0.818038	0.351718	-1.16976	0.554962	0.112864	-0.667827	1.3031	-0.156275	-1.14683	0.357386	-0.141441	-0.215945	NA	NA	NA	NA	NA	NA	0.123001	-0.055278	-0.067723	1.15067	-0.389283	-0.76139	NA	NA	NA	0.281506	-0.038328	-0.243178	NA	NA	NA
202281_at	GAK	-0.357143	1	0	-0.357143	1	0	NA	NA	NA	NA	NA	NA	-0.051323	0.095262	-0.043939	-0.197672	0.156201	0.041471	NA	NA	NA	-0.091706	0.135007	-0.043302	-0.198008	0.10321	0.094798	NA	NA	NA	NA	NA	NA	-0.290071	0.198293	0.091778	-0.176401	0.186628	-0.010227	-0.12396	0.142676	-0.018716	NA	NA	NA
203075_at	SMAD2	0.214286	-0.777778	0.357143	0.214286	-0.777778	0.357143	NA	NA	NA	-0.000342	-0.033299	0.03364	NA	NA	NA	NA	NA	NA	NA	NA	NA	0.067867	-0.246957	0.17909	0.227225	-0.599256	0.37203	0.022182	-0.449762	0.42758	0.042512	-0.191581	0.149069	NA	NA	NA	0.072994	-0.21122	0.138226	0.002624	-0.15447	0.151846	NA	NA	NA
203076_s_at	SMAD2	0.380952	-1	0.357143	0.380952	-1	0.357143	0.202815	-0.337122	0.134308	0.093237	-0.112569	0.019332	0.295045	-0.422703	0.127658	0.261772	-0.315932	0.05416	0.177535	-0.306265	0.12873	NA	NA	NA	NA	NA	NA	NA	NA	NA	NA	NA	NA	NA	NA	NA	0.170353	-0.268181	0.097828	0.219043	-0.418762	0.19972	NA	NA	NA
203280_at	SAFB2	-0.119048	0.555556	-0.0714286	-0.119048	0.555556	-0.0714286	NA	NA	NA	-0.116193	0.078481	0.037712	-0.060932	0.06779	-0.006858	NA	NA	NA	NA	NA	NA	NA	NA	NA	NA	NA	NA	-0.100057	0.146584	-0.046527	-0.08571	0.131746	-0.046036	-0.1888	0.113122	0.075678	NA	NA	NA	-0.03602	0.054074	-0.018055	-0.128621	0.149419	-0.020798
203403_s_at	RNF6	0.309524	-0.666667	0.285714	0.309524	-0.666667	0.285714	NA	NA	NA	NA	NA	NA	0.305799	-0.501422	0.195623	NA	NA	NA	0.145694	-0.112567	-0.033126	NA	NA	NA	NA	NA	NA	NA	NA	NA	0.182943	-0.328177	0.145234	0.343757	-0.649726	0.305969	0.276802	-0.297493	0.02069	0.056109	-0.104727	0.048618	0.207317	-0.249965	0.042648
203677_s_at	TARBP2	-0.261905	0.333333	0.571429	-0.261905	0.333333	0.571429	NA	NA	NA	NA	NA	NA	-0.035673	-0.02557	0.061243	NA	NA	NA	NA	NA	NA	-0.098439	0.000574	0.097865	NA	NA	NA	NA	NA	NA	-0.176429	-0.044619	0.221049	-0.389643	-0.15095	0.540593	-0.252224	0.029081	0.223143	-0.184684	-0.085086	0.26977	-0.325337	-0.228381	0.553718
204004_at	PAWR	0	-0.222222	0.5	0	-0.222222	0.5	0.127481	-0.529917	0.402435	NA	NA	NA	NA	NA	NA	NA	NA	NA	0.006709	-0.598025	0.591316	NA	NA	NA	-0.117052	-0.187845	0.304897	-0.084865	-0.674786	0.759651	-0.270232	-0.298312	0.568545	NA	NA	NA	-0.108653	-0.239683	0.348336	NA	NA	NA	-0.135902	-0.431963	0.567865
204947_at	E2F1	-0.47619	0.111111	-0.0714286	-0.47619	0.111111	-0.0714286	-0.40376	0.47298	-0.06922	-0.303936	0.185422	0.118514	NA	NA	NA	NA	NA	NA	NA	NA	NA	-0.089066	0.089375	-0.000309	-0.086295	0.044876	0.041418	NA	NA	NA	-0.541268	0.276413	0.264855	NA	NA	NA	-0.257241	0.141734	0.115506	-0.221367	0.232906	-0.011539	NA	NA	NA
205207_at	IL6	-0.285714	-0.333333	-0.714286	-0.285714	-0.333333	-0.714286	NA	NA	NA	NA	NA	NA	0.154769	-0.011531	-0.143237	0.595773	0.072719	-0.668491	NA	NA	NA	0.694822	-0.224024	-0.470798	0.382396	0.042964	-0.42536	NA	NA	NA	0.292309	-0.035481	-0.256828	0.733574	-0.109918	-0.623656	NA	NA	NA	NA	NA	NA	0.252424	-0.030939	-0.221486
205330_at	MN1	0.190476	-0.111111	-0.857143	0.190476	-0.111111	-0.857143	NA	NA	NA	NA	NA	NA	0.39832	0.029234	-0.427554	0.321651	0.096694	-0.418346	0.473835	0.182314	-0.65615	NA	NA	NA	0.303591	-0.051137	-0.252454	NA	NA	NA	0.023048	0.016765	-0.039814	0.338972	0.045431	-0.384403	NA	NA	NA	NA	NA	NA	0.446103	0.093184	-0.539287
206083_at	BAI1	0.0714286	0.222222	0.0714286	0.0714286	0.222222	0.0714286	NA	NA	NA	NA	NA	NA	NA	NA	NA	-0.040176	0.091491	-0.051315	NA	NA	NA	0.00958	0.016178	-0.025758	-0.049268	0.127237	-0.077969	NA	NA	NA	-0.026166	0.105895	-0.07973	-0.045657	0.105695	-0.060037	NA	NA	NA	-0.02382	0.049654	-0.025834	0.023351	0.128543	-0.151894
206117_at	TPM1	0.166667	0.111111	-0.571429	0.166667	0.111111	-0.571429	NA	NA	NA	NA	NA	NA	NA	NA	NA	0.334982	-0.087491	-0.24749	0.663224	0.233273	-0.896496	0.069679	0.027565	-0.097245	NA	NA	NA	NA	NA	NA	0.046781	0.002554	-0.049335	NA	NA	NA	0.581195	-0.068378	-0.512817	0.338832	-0.006953	-0.331879	0.496121	0.472013	-0.968134
207173_x_at	CDH11	0.5	-0.444444	-0.5	0.5	-0.444444	-0.5	1.05848	0.019341	-1.07782	NA	NA	NA	1.07028	-0.326031	-0.744249	0.69336	-0.02585	-0.66751	NA	NA	NA	1.09614	-0.436859	-0.659281	NA	NA	NA	NA	NA	NA	1.03559	-0.337935	-0.697652	1.52235	-0.645628	-0.876724	0.674479	0.377506	-1.05198	NA	NA	NA	NA	NA	NA
208850_s_at	THY1	0.47619	0.333333	-0.642857	0.47619	0.333333	-0.642857	0.421199	-0.141979	-0.27922	NA	NA	NA	0.754978	-0.070611	-0.684367	0.832333	-0.275679	-0.556653	NA	NA	NA	0.69532	-0.248949	-0.446371	NA	NA	NA	NA	NA	NA	0.393061	-0.077402	-0.315659	NA	NA	NA	0.49991	0.046295	-0.546205	0.605298	0.04535	-0.650648	NA	NA	NA
209228_x_at	TUSC3	0	-1	0.642857	0	-1	0.642857	0.186126	-1.00686	0.820731	NA	NA	NA	NA	NA	NA	NA	NA	NA	NA	NA	NA	-0.057748	-0.140037	0.197785	NA	NA	NA	-0.229618	-0.625176	0.854794	NA	NA	NA	0.251018	-0.704759	0.45374	-0.104251	-0.45909	0.563341	0.074934	-0.344861	0.269927	-0.324086	-0.527745	0.851831
211119_at	ESR2	0.0238095	0.111111	0	0.0238095	0.111111	0	NA	NA	NA	0.000331	0.000673	-0.001004	NA	NA	NA	NA	NA	NA	NA	NA	NA	-0.004283	0.008566	-0.004283	-0.000378	0.012719	-0.012341	-0.008411	0.020059	-0.011647	NA	NA	NA	-0.006221	0.024052	-0.017831	NA	NA	NA	-0.000292	0.000583	-0.000292	-0.008938	0.051665	-0.042726
211347_at	CDC14B	0.047619	0.333333	-0.0714286	0.047619	0.333333	-0.0714286	-0.022242	0.044893	-0.022651	NA	NA	NA	-0.001	0.00393	-0.00293	NA	NA	NA	-0.002174	0.004348	-0.002174	NA	NA	NA	0.005737	0.019635	-0.025371	NA	NA	NA	-0.006342	0.014889	-0.008547	NA	NA	NA	NA	NA	NA	-0.00195	0.005645	-0.003695	0.000255	0.005361	-0.005616
211589_at	PML	0.0238095	0.111111	0	0.0238095	0.111111	0	-0.001575	0.004354	-0.002779	-0.003534	0.007821	-0.004287	NA	NA	NA	NA	NA	NA	NA	NA	NA	-0.005293	0.022124	-0.016831	-0.004561	0.022587	-0.018025	-0.012807	0.04388	-0.031073	NA	NA	NA	-0.022625	0.069183	-0.046558	NA	NA	NA	-0.00155	0.004624	-0.003073	NA	NA	NA
211988_at	SMARCE1	0.0952381	-0.777778	0.5	0.0952381	-0.777778	0.5	0.209461	-0.535738	0.326277	NA	NA	NA	NA	NA	NA	-0.009781	-0.095993	0.105775	NA	NA	NA	NA	NA	NA	-0.041232	-0.210914	0.252146	-0.007206	-0.323768	0.330974	0.05152	-0.213906	0.162386	0.199534	-0.454498	0.254964	NA	NA	NA	NA	NA	NA	0.091231	-0.184489	0.093259
212093_s_at	MTUS1	0.166667	-0.666667	-0.571429	0.166667	-0.666667	-0.571429	NA	NA	NA	0.25483	-0.233684	-0.021146	0.370461	-0.311385	-0.059076	0.248643	-0.292012	0.043369	NA	NA	NA	0.27416	-0.228082	-0.046078	NA	NA	NA	0.304297	-0.396262	0.091964	0.146422	-0.073754	-0.072668	0.200212	-0.238993	0.038781	NA	NA	NA	NA	NA	NA	NA	NA	NA
212520_s_at	SMARCA4	-0.380952	1	0.142857	-0.380952	1	0.142857	NA	NA	NA	-0.495183	0.337382	0.157802	-0.387875	0.344308	0.043567	-0.315771	0.174775	0.140996	NA	NA	NA	-0.453716	0.41005	0.043666	NA	NA	NA	NA	NA	NA	NA	NA	NA	-0.766092	0.474145	0.291947	-0.410241	0.376737	0.033504	-0.362274	0.256593	0.10568	NA	NA	NA
212678_at	NF1	0.238095	-1	0.428571	0.238095	-1	0.428571	0.056579	-0.556387	0.499808	NA	NA	NA	NA	NA	NA	0.095746	-0.196225	0.100479	0.237086	-0.624661	0.387574	-0.07821	-0.081549	0.159759	-0.060974	-0.162829	0.223803	0.025609	-0.528215	0.502606	NA	NA	NA	0.14235	-0.309067	0.166718	NA	NA	NA	NA	NA	NA	NA	NA	NA
212783_at	RBBP6	-0.357143	1	-0.285714	-0.357143	1	-0.285714	NA	NA	NA	-0.214162	0.203084	0.011078	-0.06324	0.112227	-0.048987	-0.277133	0.183195	0.093938	NA	NA	NA	-0.138097	0.135013	0.003085	NA	NA	NA	NA	NA	NA	-0.250665	0.14861	0.102055	-0.422045	0.233472	0.188573	NA	NA	NA	-0.246039	0.207548	0.038491	NA	NA	NA
213182_x_at	CDKN1C	-0.047619	-0.111111	-0.142857	-0.047619	-0.111111	-0.142857	NA	NA	NA	NA	NA	NA	0.202539	0.122261	-0.3248	0.209056	0.022881	-0.231937	NA	NA	NA	0.089799	0.011433	-0.101233	NA	NA	NA	NA	NA	NA	0.054385	0.033727	-0.088113	0.191796	-0.039015	-0.15278	NA	NA	NA	0.24801	-0.009051	-0.238959	0.403939	0.239458	-0.643397
213236_at	SASH1	0.190476	0	-0.357143	0.190476	0	-0.357143	NA	NA	NA	NA	NA	NA	0.317747	-0.100054	-0.217693	0.101535	0.074739	-0.176274	NA	NA	NA	0.137561	-0.017013	-0.120548	0.055932	-0.020756	-0.035176	NA	NA	NA	0.156422	-0.026844	-0.129578	NA	NA	NA	0.286412	-0.003507	-0.282905	NA	NA	NA	0.132513	0.101729	-0.234241
213640_s_at	LOX	-0.238095	-1	-1	-0.238095	-1	-1	NA	NA	NA	0.515872	-0.180045	-0.335827	0.046418	-0.020672	-0.025746	0.223536	-0.06651	-0.157026	NA	NA	NA	0.026325	-0.006372	-0.019953	NA	NA	NA	NA	NA	NA	0.004309	0.004049	-0.008358	NA	NA	NA	0.882048	-0.193589	-0.68846	0.030404	-0.012396	-0.018009	NA	NA	NA
214908_s_at	TRRAP	-0.285714	-0.777778	0.357143	-0.285714	-0.777778	0.357143	-0.027091	-0.430373	0.457464	0.235482	-0.561206	0.325724	-0.005158	-0.091687	0.096845	-0.101919	-0.170169	0.272088	NA	NA	NA	NA	NA	NA	NA	NA	NA	-0.236132	-0.332454	0.568586	NA	NA	NA	NA	NA	NA	NA	NA	NA	0.216153	-0.59049	0.374337	-0.204658	-0.43781	0.642468
216115_at	NF1	-0.714286	0.666667	-0.142857	-0.714286	0.666667	-0.142857	NA	NA	NA	NA	NA	NA	-0.076317	0.094452	-0.018134	-0.239125	0.390807	-0.151682	NA	NA	NA	-0.004923	0.007267	-0.002345	NA	NA	NA	-0.105581	0.110464	-0.004883	NA	NA	NA	-0.184206	0.321218	-0.137012	NA	NA	NA	-0.217776	0.298492	-0.080716	-0.17368	0.092438	0.081242
217134_at	MTAP	0.0238095	0.333333	0.142857	0.0238095	0.333333	0.142857	NA	NA	NA	NA	NA	NA	-0.024916	0.043225	-0.018309	-0.005584	0.0051	0.000484	NA	NA	NA	-0.019089	0.024336	-0.005247	NA	NA	NA	NA	NA	NA	-0.013078	0.0233	-0.010222	-0.099458	0.16156	-0.062103	NA	NA	NA	-0.040865	0.046184	-0.005319	-0.035743	0.018584	0.017158
217717_s_at	YWHAB	0.238095	-0.888889	0.428571	0.238095	-0.888889	0.428571	-0.194544	-0.571537	0.76608	NA	NA	NA	0.073726	-0.278733	0.205008	NA	NA	NA	-0.077142	-0.125779	0.202921	NA	NA	NA	0.024875	-0.522081	0.497207	0.106859	-0.426484	0.319626	NA	NA	NA	0.258557	-0.652069	0.393513	-0.024055	-0.086062	0.110118	NA	NA	NA	NA	NA	NA
219534_x_at	CDKN1C	0.0238095	0	-0.214286	0.0238095	0	-0.214286	NA	NA	NA	NA	NA	NA	0.175615	0.156628	-0.332243	0.20756	0.054517	-0.262077	NA	NA	NA	0.099927	-0.003424	-0.096504	NA	NA	NA	NA	NA	NA	0.090368	0.051013	-0.14138	0.212372	-0.034279	-0.178094	NA	NA	NA	0.201089	0.023514	-0.224604	0.324826	0.314697	-0.639523
220512_at	DLC1	-0.285714	1	-0.714286	-0.285714	1	-0.714286	NA	NA	NA	NA	NA	NA	-0.040127	0.139051	-0.098924	-0.071512	0.246944	-0.175432	NA	NA	NA	NA	NA	NA	-0.015201	0.042409	-0.027208	0.005195	0.25293	-0.258125	NA	NA	NA	-0.025296	0.092277	-0.066981	0.280627	0.492172	-0.772799	NA	NA	NA	0.011626	0.410958	-0.422584
221127_s_at	DKK3	0.357143	-0.333333	-0.5	0.357143	-0.333333	-0.5	0.131978	0.077763	-0.209741	NA	NA	NA	0.308943	0.060261	-0.369204	0.260547	-0.033745	-0.226802	NA	NA	NA	0.085788	-0.001969	-0.083819	NA	NA	NA	NA	NA	NA	0.08117	-0.0122	-0.06897	0.185632	0.019133	-0.204765	0.437721	0.291943	-0.729663	NA	NA	NA	NA	NA	NA
221903_s_at	CYLD	0.119048	-0.555556	0	0.119048	-0.555556	0	0.694475	-0.528779	-0.165695	0.558643	-0.341553	-0.217091	0.332007	-0.321527	-0.01048	NA	NA	NA	0.256385	-0.167847	-0.088539	NA	NA	NA	NA	NA	NA	0.371675	-0.42141	0.049735	NA	NA	NA	0.321199	-0.259243	-0.061956	NA	NA	NA	0.073821	-0.122568	0.048748	NA	NA	NA
38707_r_at	E2F4	-0.0952381	0.222222	0.214286	-0.0952381	0.222222	0.214286	-0.218011	0.358174	-0.140163	NA	NA	NA	-0.150998	0.144717	0.006281	NA	NA	NA	NA	NA	NA	-0.039689	0.051665	-0.011976	-0.133572	0.108817	0.024755	NA	NA	NA	-0.101561	0.109573	-0.008013	-0.131716	0.083469	0.048247	NA	NA	NA	-0.040219	0.042343	-0.002124	NA	NA	NA
39402_at	IL1B	-0.047619	-0.555556	-0.571429	-0.047619	-0.555556	-0.571429	0.373639	0.168931	-0.542569	0.686634	-0.096632	-0.590002	0.051691	0.031365	-0.083056	0.355808	-0.037568	-0.31824	NA	NA	NA	NA	NA	NA	0.848643	-0.184673	-0.66397	NA	NA	NA	0.188382	-0.005032	-0.18335	NA	NA	NA	0.450845	0.05012	-0.500964	NA	NA	NA	NA	NA	NA
200632_s_at	NDRG1	0.547619	0.111111	-0.785714	0.547619	0.111111	-0.785714	NA	NA	NA	0.561959	-0.073063	-0.488897	NA	NA	NA	0.064127	0.023607	-0.087734	NA	NA	NA	NA	NA	NA	NA	NA	NA	NA	NA	NA	0.584029	0.158893	-0.742922	NA	NA	NA	0.697523	0.12007	-0.817592	0.356165	-0.017973	-0.338192	0.373067	0.232947	-0.606014
200639_s_at	YWHAZ	0.047619	-0.444444	0.357143	0.047619	-0.444444	0.357143	0.14181	-0.284538	0.142728	NA	NA	NA	-0.060016	-0.195226	0.255242	NA	NA	NA	0.088641	-0.219944	0.131303	NA	NA	NA	NA	NA	NA	0.040485	-0.409782	0.369297	NA	NA	NA	-0.035514	-0.228641	0.264155	NA	NA	NA	NA	NA	NA	-0.035588	-0.225949	0.261537
200669_s_at	UBE2D3	0.119048	-0.888889	0.0714286	0.119048	-0.888889	0.0714286	NA	NA	NA	0.261752	-0.325985	0.064233	0.211136	-0.41482	0.203685	0.179707	-0.282655	0.102948	NA	NA	NA	0.265835	-0.291358	0.025523	NA	NA	NA	NA	NA	NA	NA	NA	NA	NA	NA	NA	0.325031	-0.349577	0.024546	0.370557	-0.582698	0.212141	NA	NA	NA
201200_at	CREG1	0.428571	-1	0.142857	0.428571	-1	0.142857	NA	NA	NA	NA	NA	NA	0.338814	-0.314397	-0.024418	0.116889	-0.064824	-0.052065	NA	NA	NA	0.150527	-0.158083	0.007556	0.19374	-0.260496	0.066755	NA	NA	NA	NA	NA	NA	NA	NA	NA	0.390763	-0.336461	-0.054302	0.238532	-0.258192	0.01966	NA	NA	NA
201631_s_at	IER3	0.166667	0.111111	-0.285714	0.166667	0.111111	-0.285714	0.353588	-0.128844	-0.224744	1.52216	-0.31491	-1.20725	NA	NA	NA	NA	NA	NA	NA	NA	NA	NA	NA	NA	0.736245	0.016397	-0.752643	NA	NA	NA	0.623686	0.146101	-0.769786	0.47158	-0.217647	-0.253933	NA	NA	NA	0.349039	0.041933	-0.390972	NA	NA	NA
202061_s_at	SEL1L	0.357143	-0.888889	0.0714286	0.357143	-0.888889	0.0714286	NA	NA	NA	NA	NA	NA	0.236906	-0.162027	-0.07488	NA	NA	NA	NA	NA	NA	NA	NA	NA	NA	NA	NA	0.305194	-0.496373	0.191179	0.13431	-0.077707	-0.056603	0.280199	-0.311021	0.030823	NA	NA	NA	0.11363	-0.110735	-0.002895	0.126357	-0.075132	-0.051225
202424_at	MAP2K2	-0.261905	1	0	-0.261905	1	0	NA	NA	NA	NA	NA	NA	-0.096828	0.074257	0.022571	NA	NA	NA	-0.335431	0.292697	0.042734	-0.315676	0.213706	0.101969	NA	NA	NA	NA	NA	NA	-0.186956	0.207761	-0.020805	-0.022125	0.017956	0.00417	NA	NA	NA	NA	NA	NA	-0.286394	0.161262	0.125132
203273_s_at	TUSC2	-0.309524	0.111111	0.357143	-0.309524	0.111111	0.357143	NA	NA	NA	NA	NA	NA	NA	NA	NA	-0.08078	0.000659	0.080121	NA	NA	NA	NA	NA	NA	-0.08739	-0.031427	0.118817	NA	NA	NA	-0.087422	0.002161	0.085261	-0.216568	-0.154238	0.370806	-0.303665	-0.184681	0.488346	-0.081086	0.004817	0.07627	NA	NA	NA
203764_at	DLGAP5	0.047619	0.111111	0.285714	0.047619	0.111111	0.285714	-0.278756	-0.141014	0.41977	-0.164662	-0.014683	0.179345	NA	NA	NA	NA	NA	NA	-0.535466	0.112308	0.423158	-0.284159	-0.230453	0.514612	NA	NA	NA	NA	NA	NA	NA	NA	NA	NA	NA	NA	-0.044802	-0.037105	0.081907	NA	NA	NA	-0.838792	-0.7507	1.58949
203787_at	SSBP2	0.333333	-0.444444	-0.357143	0.333333	-0.444444	-0.357143	NA	NA	NA	0.198741	-0.138833	-0.059908	0.266308	-0.220025	-0.046284	NA	NA	NA	0.617957	-0.426391	-0.191566	0.105544	-0.06798	-0.037564	NA	NA	NA	NA	NA	NA	NA	NA	NA	0.176781	-0.251364	0.074583	NA	NA	NA	NA	NA	NA	0.297742	-0.249433	-0.04831
204159_at	CDKN2C	0.404762	-0.555556	-0.428571	0.404762	-0.555556	-0.428571	NA	NA	NA	0.059408	-0.077737	0.01833	0.264036	-0.318152	0.054116	0.248824	-0.180647	-0.068177	NA	NA	NA	0.198038	-0.105526	-0.092512	0.302047	-0.483318	0.181272	NA	NA	NA	NA	NA	NA	0.189427	-0.134207	-0.05522	NA	NA	NA	NA	NA	NA	NA	NA	NA
204292_x_at	STK11	-0.333333	0.777778	-0.357143	-0.333333	0.777778	-0.357143	-0.009511	0.075604	-0.066093	NA	NA	NA	-0.01167	0.064103	-0.052433	NA	NA	NA	-0.039622	0.154169	-0.114547	NA	NA	NA	NA	NA	NA	NA	NA	NA	-0.032062	0.099465	-0.067403	0.002824	0.18878	-0.191603	NA	NA	NA	-0.014787	0.04304	-0.028254	NA	NA	NA
204298_s_at	LOX	0.238095	-0.222222	-0.785714	0.238095	-0.222222	-0.785714	NA	NA	NA	1.64567	-0.604423	-1.04125	NA	NA	NA	1.07372	-0.45259	-0.62113	NA	NA	NA	NA	NA	NA	NA	NA	NA	NA	NA	NA	0.317334	-0.115996	-0.201338	0.590597	-0.263331	-0.327266	1.55923	0.447427	-2.00666	0.324255	-0.009169	-0.315086	NA	NA	NA
204318_s_at	GTSE1	-0.714286	0.444444	-0.214286	-0.714286	0.444444	-0.214286	-0.36318	0.289154	0.074027	-0.222316	0.119042	0.103274	NA	NA	NA	NA	NA	NA	-0.941566	0.478458	0.463109	-0.330392	0.378144	-0.047753	NA	NA	NA	NA	NA	NA	NA	NA	NA	-0.286315	0.240876	0.045439	-0.224426	0.282671	-0.058246	NA	NA	NA	NA	NA	NA
204323_x_at	NF1	-0.690476	0.222222	-0.285714	-0.690476	0.222222	-0.285714	NA	NA	NA	-0.128821	0.107095	0.021726	-0.055552	0.07917	-0.023619	-0.05486	0.08009	-0.02523	NA	NA	NA	NA	NA	NA	NA	NA	NA	NA	NA	NA	NA	NA	NA	-0.01083	0.017688	-0.006858	NA	NA	NA	-0.029259	0.057407	-0.028148	-0.043469	0.037005	0.006464
204921_at	GAS8	-0.357143	0.666667	0.357143	-0.357143	0.666667	0.357143	NA	NA	NA	-0.037723	0.023626	0.014097	-0.192639	0.194023	-0.001384	NA	NA	NA	-0.215736	0.121372	0.094365	NA	NA	NA	-0.143711	0.098389	0.045322	NA	NA	NA	NA	NA	NA	-0.192561	0.261025	-0.068464	NA	NA	NA	-0.059035	0.0576	0.001435	NA	NA	NA
205080_at	RARB	0.0714286	-0.444444	-0.357143	0.0714286	-0.444444	-0.357143	NA	NA	NA	NA	NA	NA	0.037388	-0.032302	-0.005086	NA	NA	NA	NA	NA	NA	0.036559	-0.019315	-0.017244	NA	NA	NA	0.18949	-0.278283	0.088793	NA	NA	NA	0.027859	-0.025306	-0.002554	0.292595	-0.162445	-0.13015	0.042742	-0.057728	0.014986	NA	NA	NA
205266_at	LIF	-0.142857	0.222222	-0.214286	-0.142857	0.222222	-0.214286	NA	NA	NA	NA	NA	NA	-0.043778	0.138317	-0.094539	NA	NA	NA	NA	NA	NA	0.037034	0.073882	-0.110916	0.015982	0.145109	-0.161091	NA	NA	NA	NA	NA	NA	0.136012	0.246351	-0.382362	0.057665	0.309563	-0.367228	0.000962	0.066491	-0.067453	NA	NA	NA
205277_at	PRDM2	-0.0714286	0.555556	-0.5	-0.0714286	0.555556	-0.5	NA	NA	NA	NA	NA	NA	0.096329	0.177145	-0.273473	0.083662	0.111266	-0.194928	NA	NA	NA	-0.010053	0.022451	-0.012398	NA	NA	NA	NA	NA	NA	NA	NA	NA	-0.015244	0.096973	-0.081729	0.119512	0.358439	-0.477951	0.019962	0.094887	-0.114849	NA	NA	NA
205288_at	CDC14A	0.142857	0	0.0714286	0.142857	0	0.0714286	0.039814	-0.040256	0.000442	NA	NA	NA	NA	NA	NA	NA	NA	NA	0.341843	-0.254789	-0.087054	NA	NA	NA	NA	NA	NA	NA	NA	NA	0.063891	-0.060299	-0.003592	0.106267	-0.107516	0.001249	NA	NA	NA	0.00798	-0.01363	0.005651	0.091909	-0.086328	-0.005581
205963_s_at	DNAJA3	-0.119048	-0.666667	0.428571	-0.119048	-0.666667	0.428571	NA	NA	NA	NA	NA	NA	-0.105882	-0.203811	0.309693	NA	NA	NA	NA	NA	NA	NA	NA	NA	-0.115148	-0.424811	0.539959	-0.113964	-0.311527	0.425491	NA	NA	NA	-0.19036	-0.198946	0.389306	-0.078423	-0.35433	0.432753	-0.017226	-0.180077	0.197302	NA	NA	NA
206116_s_at	TPM1	0.428571	-1	-0.214286	0.428571	-1	-0.214286	NA	NA	NA	0.442356	-0.250747	-0.191609	0.594854	-0.47664	-0.118215	0.437427	-0.281763	-0.155664	NA	NA	NA	0.67895	-0.452569	-0.226381	NA	NA	NA	NA	NA	NA	NA	NA	NA	0.803057	-0.69147	-0.111587	NA	NA	NA	0.581678	-0.506793	-0.074886	NA	NA	NA
206186_at	MPP3	0.0714286	0.111111	0.0714286	0.0714286	0.111111	0.0714286	-0.063006	0.297023	-0.234017	-0.017473	0.060942	-0.043469	NA	NA	NA	0.000297	0.005855	-0.006151	NA	NA	NA	NA	NA	NA	-0.020634	0.094237	-0.073603	NA	NA	NA	NA	NA	NA	0.005681	0.147662	-0.153344	NA	NA	NA	NA	NA	NA	0.000432	0.127564	-0.127995
206845_s_at	RNF40	0.047619	-0.333333	0.285714	0.047619	-0.333333	0.285714	-0.06594	-0.408526	0.474466	0.13579	-0.355043	0.219253	-0.043838	-0.132165	0.176003	NA	NA	NA	NA	NA	NA	NA	NA	NA	NA	NA	NA	-0.130597	-0.287191	0.417788	NA	NA	NA	NA	NA	NA	NA	NA	NA	-0.118083	-0.124561	0.242644	-0.286109	-0.337417	0.623525
207450_s_at	POU6F2	0	0.222222	0	0	0.222222	0	-0.006272	0.012665	-0.006392	NA	NA	NA	NA	NA	NA	NA	NA	NA	-0.001786	0.003573	-0.001786	-0.000914	0.00398	-0.003066	-0.005164	0.02397	-0.018806	NA	NA	NA	NA	NA	NA	-0.029045	0.062516	-0.033472	NA	NA	NA	-0.00767	0.01534	-0.00767	NA	NA	NA
208796_s_at	CCNG1	0.47619	-1	-0.0714286	0.47619	-1	-0.0714286	0.222473	-0.357709	0.135236	0.288888	-0.174526	-0.114362	0.419072	-0.428875	0.009803	NA	NA	NA	0.242504	-0.342256	0.099752	0.19787	-0.234999	0.037129	NA	NA	NA	NA	NA	NA	NA	NA	NA	NA	NA	NA	0.337163	-0.489234	0.15207	NA	NA	NA	NA	NA	NA
209201_x_at	CXCR4	0.52381	-0.777778	-0.5	0.52381	-0.777778	-0.5	0.94325	-0.620133	-0.323117	NA	NA	NA	0.430381	-0.216083	-0.214298	NA	NA	NA	NA	NA	NA	NA	NA	NA	0.092369	-0.070154	-0.022215	0.579521	-0.390792	-0.188729	0.128791	-0.241296	0.112505	NA	NA	NA	NA	NA	NA	0.602095	-0.306424	-0.295671	NA	NA	NA
209361_s_at	PCBP4	-0.380952	0.777778	0.285714	-0.380952	0.777778	0.285714	NA	NA	NA	-0.489349	0.278906	0.210443	-0.172938	0.173285	-0.000348	NA	NA	NA	NA	NA	NA	-0.112909	0.084901	0.028008	-0.131745	0.108229	0.023516	-0.25222	0.271103	-0.018884	NA	NA	NA	NA	NA	NA	NA	NA	NA	-0.226878	0.156735	0.070143	NA	NA	NA
209665_at	CYB561D2	-0.309524	-0.333333	0.5	-0.309524	-0.333333	0.5	NA	NA	NA	NA	NA	NA	0.027567	-0.229197	0.20163	-0.007539	-0.238025	0.245564	NA	NA	NA	NA	NA	NA	-0.014531	-0.315523	0.330053	0.103296	-0.282907	0.179611	NA	NA	NA	-0.107266	-0.239416	0.346682	NA	NA	NA	NA	NA	NA	-0.081247	-0.084512	0.165758
209808_x_at	ING1	-0.119048	-0.555556	-0.0714286	-0.119048	-0.555556	-0.0714286	-0.082801	-0.11238	0.195181	NA	NA	NA	NA	NA	NA	0.060321	-0.214629	0.154307	NA	NA	NA	NA	NA	NA	0.009919	-0.033815	0.023896	-0.074133	-0.250923	0.325056	NA	NA	NA	0.029998	-0.127516	0.097518	NA	NA	NA	-0.037759	-0.088243	0.126001	NA	NA	NA
210183_x_at	PNN	-0.047619	-0.222222	0.142857	-0.047619	-0.222222	0.142857	0.036665	-0.27002	0.233356	NA	NA	NA	0.053147	-0.126312	0.073166	NA	NA	NA	NA	NA	NA	NA	NA	NA	NA	NA	NA	-0.010723	-0.258492	0.269215	NA	NA	NA	-0.079028	-0.198126	0.277155	NA	NA	NA	0.041519	-0.103765	0.062246	0.036583	-0.102092	0.065509
210618_at	RAP1GAP	0	0.666667	0	0	0.666667	0	NA	NA	NA	-0.002306	0.005137	-0.002831	NA	NA	NA	NA	NA	NA	NA	NA	NA	-0.005047	0.010093	-0.005047	0.000571	0.008808	-0.009379	-0.007209	0.016208	-0.008999	-0.002052	0.004616	-0.002565	-0.036264	0.076638	-0.040374	NA	NA	NA	NA	NA	NA	NA	NA	NA
210786_s_at	FLI1	0.190476	0.111111	-0.571429	0.190476	0.111111	-0.571429	NA	NA	NA	NA	NA	NA	0.141004	-0.020574	-0.12043	0.612898	-0.135206	-0.477692	0.541112	0.270544	-0.811656	NA	NA	NA	NA	NA	NA	0.548805	-0.177472	-0.371334	NA	NA	NA	0.080199	0.050126	-0.130324	0.986488	-0.093846	-0.892642	NA	NA	NA	NA	NA	NA
210829_s_at	SSBP2	0.261905	-0.333333	-0.285714	0.261905	-0.333333	-0.285714	NA	NA	NA	0.165162	-0.144065	-0.021097	0.321557	-0.274223	-0.047333	NA	NA	NA	0.453045	-0.298117	-0.154928	0.055472	-0.096455	0.040984	NA	NA	NA	NA	NA	NA	NA	NA	NA	NA	NA	NA	NA	NA	NA	0.236844	-0.204104	-0.032739	0.258067	-0.318209	0.060142
210932_s_at	RNF6	-0.52381	-1	-0.214286	-0.52381	-1	-0.214286	-0.005697	-0.006766	0.012463	NA	NA	NA	0.005487	-0.015056	0.009569	0.06175	-0.418757	0.357007	NA	NA	NA	NA	NA	NA	NA	NA	NA	0.061707	-0.514651	0.452944	0.010327	-0.069542	0.059215	NA	NA	NA	NA	NA	NA	NA	NA	NA	0.039604	-0.137881	0.098277
211478_s_at	DPP4	0.333333	-1	0.214286	0.333333	-1	0.214286	NA	NA	NA	0.393003	-0.203907	-0.189096	NA	NA	NA	0.460613	-0.576831	0.116217	NA	NA	NA	NA	NA	NA	0.09365	-0.115137	0.021487	NA	NA	NA	NA	NA	NA	0.253006	-0.269536	0.01653	0.85394	-1.46263	0.608691	0.077131	-0.055507	-0.021623	NA	NA	NA
211497_x_at	NKX3-1	0	0.111111	0	0	0.111111	0	-0.027181	0.054362	-0.027181	-0.028218	0.05735	-0.029132	NA	NA	NA	NA	NA	NA	0.000242	0.000242	-0.000484	-0.020626	0.053401	-0.032774	-0.000112	0.017807	-0.017695	NA	NA	NA	NA	NA	NA	-0.024958	0.085654	-0.060696	NA	NA	NA	NA	NA	NA	NA	NA	NA
211711_s_at	PTEN	0.357143	-0.555556	-0.0714286	0.357143	-0.555556	-0.0714286	0.236322	-0.273035	0.036713	NA	NA	NA	0.342374	-0.288685	-0.053689	NA	NA	NA	0.364937	-0.353274	-0.011663	0.363301	-0.242823	-0.120478	NA	NA	NA	NA	NA	NA	NA	NA	NA	NA	NA	NA	0.413758	-0.213165	-0.200593	0.199984	-0.165718	-0.034266	NA	NA	NA
212096_s_at	MTUS1	0.357143	-0.777778	-0.285714	0.357143	-0.777778	-0.285714	0.398769	-0.722366	0.323597	NA	NA	NA	0.453973	-0.286421	-0.167551	NA	NA	NA	0.512903	-0.321556	-0.191347	NA	NA	NA	NA	NA	NA	0.349554	-0.528809	0.179255	0.664981	-0.358203	-0.306778	0.674465	-0.518894	-0.155571	NA	NA	NA	NA	NA	NA	NA	NA	NA
213100_at	UNC5B	0.190476	-0.111111	-0.857143	0.190476	-0.111111	-0.857143	NA	NA	NA	0.252092	0.009916	-0.262008	NA	NA	NA	0.207362	0.066364	-0.273726	NA	NA	NA	NA	NA	NA	NA	NA	NA	NA	NA	NA	0.080807	0.050788	-0.131595	0.097371	0.081155	-0.178527	0.338418	0.22773	-0.566148	NA	NA	NA	0.032977	-0.007644	-0.025333
214312_at	FOXA2	0.0238095	0.111111	0.0714286	0.0238095	0.111111	0.0714286	NA	NA	NA	NA	NA	NA	-0.007913	0.012852	-0.004939	NA	NA	NA	NA	NA	NA	-0.013769	0.022583	-0.008814	NA	NA	NA	NA	NA	NA	NA	NA	NA	-0.022228	0.040257	-0.01803	-0.028664	0.01777	0.010894	-0.001073	0.001464	-0.000391	-0.003665	0.005118	-0.001453
214673_s_at	HUWE1	0	0.333333	0.214286	0	0.333333	0.214286	NA	NA	NA	-0.016448	0.024078	-0.00763	-0.017935	0.024792	-0.006857	NA	NA	NA	NA	NA	NA	-0.018222	0.029167	-0.010945	NA	NA	NA	-0.003849	0.006327	-0.002478	NA	NA	NA	-0.012339	0.012316	2.3e-05	-0.059117	0.032801	0.026316	NA	NA	NA	NA	NA	NA
215533_s_at	UBE4B	0.214286	-0.888889	0.285714	0.214286	-0.888889	0.285714	-0.109436	-0.308184	0.41762	NA	NA	NA	0.030923	-0.158153	0.127231	0.069722	-0.245604	0.175883	NA	NA	NA	NA	NA	NA	NA	NA	NA	-0.044521	-0.44345	0.487971	NA	NA	NA	-0.199798	-0.228287	0.428085	NA	NA	NA	NA	NA	NA	-0.022793	-0.297789	0.320581
215624_at	TSC2	-0.809524	0.666667	-0.428571	-0.809524	0.666667	-0.428571	NA	NA	NA	-0.224545	0.156571	0.067975	-0.05854	0.086495	-0.027955	-0.013736	0.020567	-0.00683	NA	NA	NA	NA	NA	NA	NA	NA	NA	-0.021099	0.020095	0.001004	NA	NA	NA	-0.191576	0.096877	0.094699	NA	NA	NA	NA	NA	NA	-0.124809	0.098507	0.026302
215714_s_at	SMARCA4	-0.309524	0.333333	0.5	-0.309524	0.333333	0.5	NA	NA	NA	-0.224906	0.045499	0.179408	NA	NA	NA	NA	NA	NA	NA	NA	NA	-0.269396	-0.064719	0.334114	NA	NA	NA	NA	NA	NA	-0.577075	-0.039322	0.616397	-0.446725	-0.067346	0.514071	-0.149449	-0.027567	0.177015	NA	NA	NA	-0.627462	-0.43415	1.06161
215787_at	ACTA2	0.047619	0.444444	0	0.047619	0.444444	0	-0.043764	0.08807	-0.044306	-0.082804	0.167116	-0.084313	NA	NA	NA	0.00396	0.008302	-0.012262	NA	NA	NA	NA	NA	NA	-0.03023	0.09367	-0.063441	-0.005374	0.014413	-0.009039	NA	NA	NA	-0.043024	0.098217	-0.055194	NA	NA	NA	NA	NA	NA	NA	NA	NA
216445_at	PRDM2	0	0.222222	0	0	0.222222	0	-0.001398	0.002954	-0.001555	-0.004084	0.008643	-0.004559	NA	NA	NA	NA	NA	NA	NA	NA	NA	NA	NA	NA	NA	NA	NA	-0.000995	0.006443	-0.005448	-0.005704	0.014309	-0.008604	-0.010758	0.03217	-0.021412	NA	NA	NA	-0.00738	0.014759	-0.00738	NA	NA	NA
217807_s_at	GLTSCR2	0.214286	0.555556	-0.5	0.214286	0.555556	-0.5	-0.015584	0.09556	-0.079976	-0.091391	0.200093	-0.108702	NA	NA	NA	NA	NA	NA	NA	NA	NA	0.029512	0.109162	-0.138674	NA	NA	NA	-0.010248	0.100874	-0.090626	-0.050964	0.1295	-0.078536	0.061106	0.113558	-0.174664	NA	NA	NA	NA	NA	NA	NA	NA	NA
219478_at	WFDC1	0.0714286	0	-0.285714	0.0714286	0	-0.285714	0.381384	-0.0151	-0.366284	NA	NA	NA	NA	NA	NA	0.295667	0.055303	-0.35097	1.32377	-0.081322	-1.24245	NA	NA	NA	NA	NA	NA	NA	NA	NA	0.030784	0.000614	-0.031398	NA	NA	NA	0.270417	0.114799	-0.385215	0.024878	0.013715	-0.038593	NA	NA	NA
220254_at	LRP12	-0.428571	-0.666667	-0.142857	-0.428571	-0.666667	-0.142857	-0.032522	-0.040554	0.073076	NA	NA	NA	-0.013707	-0.018032	0.031739	NA	NA	NA	NA	NA	NA	-0.028804	-0.05081	0.079614	NA	NA	NA	-0.237607	-0.472268	0.709875	NA	NA	NA	NA	NA	NA	NA	NA	NA	0.017899	-0.100362	0.082464	0.049216	-0.138905	0.089689
220511_s_at	DLC1	0.166667	0.333333	-0.142857	0.166667	0.333333	-0.142857	-0.005104	0.010208	-0.005104	-0.007319	0.02623	-0.018912	NA	NA	NA	-0.005103	0.027562	-0.022459	0.023195	0.118488	-0.141683	NA	NA	NA	-0.01145	0.036838	-0.025388	NA	NA	NA	NA	NA	NA	NA	NA	NA	NA	NA	NA	NA	NA	NA	0.021113	0.107144	-0.128257
220558_x_at	TSPAN32	0	0.222222	-0.0714286	0	0.222222	-0.0714286	0.004798	0.026359	-0.031157	NA	NA	NA	-0.014507	0.038401	-0.023894	NA	NA	NA	-0.011745	0.02349	-0.011745	-0.016634	0.035177	-0.018544	NA	NA	NA	-0.056173	0.156427	-0.100254	NA	NA	NA	NA	NA	NA	NA	NA	NA	NA	NA	NA	-0.051321	0.173323	-0.122001
221126_at	DKK3	0.0238095	0.333333	0	0.0238095	0.333333	0	NA	NA	NA	-0.000992	0.002508	-0.001516	NA	NA	NA	NA	NA	NA	NA	NA	NA	NA	NA	NA	-0.003477	0.025727	-0.02225	-0.003884	0.010718	-0.006833	NA	NA	NA	-0.025479	0.051091	-0.025612	NA	NA	NA	-0.009113	0.018659	-0.009546	-0.005563	0.047734	-0.042171
221477_s_at	SOD2	0.285714	-1	0.142857	0.285714	-1	0.142857	NA	NA	NA	0.853151	-0.499	-0.354151	0.252251	-0.171009	-0.081242	NA	NA	NA	NA	NA	NA	0.42236	-0.367388	-0.054972	0.297619	-0.160112	-0.137506	0.40262	-0.443814	0.041194	NA	NA	NA	0.570313	-0.442032	-0.128282	NA	NA	NA	NA	NA	NA	NA	NA	NA
221719_s_at	LZTS1	0.0952381	0.555556	0	0.0952381	0.555556	0	-0.013925	0.041471	-0.027546	NA	NA	NA	NA	NA	NA	NA	NA	NA	NA	NA	NA	NA	NA	NA	-0.005428	0.021082	-0.015654	-0.01902	0.044097	-0.025077	-0.00349	0.011064	-0.007574	NA	NA	NA	NA	NA	NA	-0.002042	0.026645	-0.024603	-0.013436	0.039791	-0.026355
222041_at	DPH1	0.0952381	-0.222222	0.0714286	0.0952381	-0.222222	0.0714286	NA	NA	NA	NA	NA	NA	NA	NA	NA	0.070274	-0.043911	-0.026363	0.092278	-0.048375	-0.043903	NA	NA	NA	0.171294	-0.148874	-0.02242	NA	NA	NA	0.135732	-0.128564	-0.007168	0.021223	-0.041318	0.020095	0.040093	-0.069408	0.029315	NA	NA	NA	NA	NA	NA
40225_at	GAK	-0.47619	1	0.142857	-0.47619	1	0.142857	NA	NA	NA	NA	NA	NA	-0.111864	0.093172	0.018692	-0.209834	0.150913	0.058921	NA	NA	NA	-0.067855	0.098326	-0.030471	NA	NA	NA	NA	NA	NA	NA	NA	NA	-0.259207	0.262478	-0.00327	-0.142499	0.098316	0.044183	-0.164714	0.238082	-0.073368	NA	NA	NA
49485_at	PRDM4	-0.0238095	-0.444444	0.142857	-0.0238095	-0.444444	0.142857	NA	NA	NA	NA	NA	NA	0.014903	-0.046928	0.032026	NA	NA	NA	0.045705	-0.241639	0.195935	-0.023311	-0.091142	0.114453	NA	NA	NA	-0.106883	-0.184482	0.291365	NA	NA	NA	NA	NA	NA	-0.137828	-0.148127	0.285955	NA	NA	NA	-0.049489	-0.119193	0.168682
200859_x_at	FLNA	0.190476	0	-0.357143	0.190476	0	-0.357143	NA	NA	NA	0.707258	-0.341775	-0.365483	NA	NA	NA	0.632722	0.067371	-0.700093	NA	NA	NA	NA	NA	NA	NA	NA	NA	0.302787	-0.084611	-0.218176	NA	NA	NA	NA	NA	NA	0.355549	0.280108	-0.635657	0.205174	-0.056566	-0.148609	NA	NA	NA
201020_at	YWHAH	0.5	-1	0.142857	0.5	-1	0.142857	NA	NA	NA	NA	NA	NA	0.322394	-0.474958	0.152564	0.250375	-0.199025	-0.05135	NA	NA	NA	NA	NA	NA	NA	NA	NA	0.304107	-0.575328	0.271221	NA	NA	NA	NA	NA	NA	NA	NA	NA	0.167577	-0.311022	0.143444	0.281538	-0.312727	0.03119
201419_at	BAP1	-0.309524	-0.111111	0.5	-0.309524	-0.111111	0.5	NA	NA	NA	NA	NA	NA	NA	NA	NA	NA	NA	NA	-0.173091	0.010208	0.162883	-0.203234	0.060542	0.142692	-0.353494	0.034732	0.318762	NA	NA	NA	NA	NA	NA	NA	NA	NA	-0.26184	-0.11262	0.374461	NA	NA	NA	-0.21887	0.046061	0.172809
201836_s_at	SUPT7L	0.261905	-0.666667	0.0714286	0.261905	-0.666667	0.0714286	NA	NA	NA	NA	NA	NA	NA	NA	NA	0.082385	-0.044994	-0.03739	0.195609	-0.291218	0.095609	NA	NA	NA	NA	NA	NA	NA	NA	NA	0.326209	-0.260318	-0.065891	NA	NA	NA	0.261367	-0.273503	0.012136	NA	NA	NA	0.086883	-0.083054	-0.003829
201905_s_at	CTDSPL	-0.0952381	0.111111	0.142857	-0.0952381	0.111111	0.142857	-0.069534	-0.027557	0.097091	NA	NA	NA	NA	NA	NA	NA	NA	NA	-0.294053	0.082956	0.211097	NA	NA	NA	NA	NA	NA	NA	NA	NA	-0.004692	0.001057	0.003635	NA	NA	NA	-0.342225	-0.212138	0.554363	NA	NA	NA	-0.035491	-0.016893	0.052384
202393_s_at	KLF10	0.428571	-0.777778	-0.785714	0.428571	-0.777778	-0.785714	NA	NA	NA	NA	NA	NA	NA	NA	NA	0.178397	0.02626	-0.204657	NA	NA	NA	0.267456	-0.060568	-0.206888	NA	NA	NA	NA	NA	NA	NA	NA	NA	NA	NA	NA	0.625052	-0.143316	-0.481736	0.119709	-0.050051	-0.069658	0.566305	0.123817	-0.690122
202632_at	DPH1	0.0238095	-0.666667	0.285714	0.0238095	-0.666667	0.285714	0.054267	-0.110498	0.056231	NA	NA	NA	-0.049073	-0.069564	0.118637	NA	NA	NA	NA	NA	NA	-0.04008	-0.08445	0.12453	NA	NA	NA	0.053437	-0.375436	0.321999	-0.004384	-0.012235	0.016619	NA	NA	NA	NA	NA	NA	NA	NA	NA	NA	NA	NA
202645_s_at	MEN1	-0.0714286	-0.111111	0.357143	-0.0714286	-0.111111	0.357143	0.075005	-0.787895	0.71289	NA	NA	NA	-0.077864	-0.1448	0.222664	NA	NA	NA	NA	NA	NA	NA	NA	NA	-0.23194	-0.651493	0.883433	-0.221062	-0.289836	0.510898	NA	NA	NA	NA	NA	NA	NA	NA	NA	0.074665	-0.241988	0.167323	NA	NA	NA
202720_at	TES	0	-0.666667	0.214286	0	-0.666667	0.214286	NA	NA	NA	NA	NA	NA	NA	NA	NA	NA	NA	NA	0.170755	-0.709322	0.538567	0.005827	-0.123572	0.117745	NA	NA	NA	NA	NA	NA	NA	NA	NA	-0.067517	-0.220192	0.287708	NA	NA	NA	0.012723	-0.231303	0.21858	0.046557	-0.240725	0.194168
202818_s_at	TCEB3	-0.380952	1	-0.214286	-0.380952	1	-0.214286	-0.132675	0.111031	0.021644	NA	NA	NA	-0.320836	0.254983	0.065852	-0.048772	0.030717	0.018055	-0.866571	0.574797	0.291774	NA	NA	NA	NA	NA	NA	NA	NA	NA	NA	NA	NA	NA	NA	NA	NA	NA	NA	-0.180055	0.226009	-0.045954	NA	NA	NA
202981_x_at	SIAH1	0.238095	-0.777778	0.142857	0.238095	-0.777778	0.142857	NA	NA	NA	NA	NA	NA	0.220302	-0.241345	0.021043	NA	NA	NA	0.336829	-0.315542	-0.021286	0.12933	-0.086614	-0.042715	NA	NA	NA	NA	NA	NA	NA	NA	NA	0.177992	-0.337164	0.159172	0.222196	-0.153262	-0.068934	NA	NA	NA	NA	NA	NA
203077_s_at	SMAD2	0.142857	-0.555556	0.357143	0.142857	-0.555556	0.357143	0.081714	-0.252011	0.170298	NA	NA	NA	NA	NA	NA	NA	NA	NA	NA	NA	NA	NA	NA	NA	0.15724	-0.499206	0.341965	-0.012252	-0.48427	0.496521	0.06935	-0.33434	0.26499	NA	NA	NA	NA	NA	NA	0.087307	-0.238772	0.151464	NA	NA	NA
203085_s_at	TGFB1	0.404762	-0.333333	-0.5	0.404762	-0.333333	-0.5	NA	NA	NA	NA	NA	NA	0.370417	-0.063133	-0.307284	0.732437	-0.114493	-0.617944	NA	NA	NA	NA	NA	NA	NA	NA	NA	NA	NA	NA	NA	NA	NA	0.351059	-0.022814	-0.328245	0.963122	0.3015	-1.26462	0.143524	-0.027405	-0.116119	NA	NA	NA
203132_at	RB1	0.5	-0.333333	-0.214286	0.5	-0.333333	-0.214286	NA	NA	NA	NA	NA	NA	0.420292	-0.347664	-0.072628	NA	NA	NA	0.288614	-0.396715	0.108101	NA	NA	NA	NA	NA	NA	NA	NA	NA	0.209901	-0.273657	0.063756	0.377216	-0.568353	0.191138	NA	NA	NA	NA	NA	NA	0.302595	-0.177161	-0.125434
203218_at	MAPK9	0.333333	-0.888889	0.357143	0.333333	-0.888889	0.357143	NA	NA	NA	NA	NA	NA	0.189191	-0.475109	0.285918	-0.053719	-0.137641	0.19136	NA	NA	NA	0.122767	-0.309668	0.186901	0.138495	-0.354225	0.21573	NA	NA	NA	NA	NA	NA	NA	NA	NA	NA	NA	NA	NA	NA	NA	0.171535	-0.379151	0.207616
203324_s_at	CAV2	0.261905	-0.777778	-0.285714	0.261905	-0.777778	-0.285714	0.242584	-0.180474	-0.06211	NA	NA	NA	NA	NA	NA	NA	NA	NA	NA	NA	NA	NA	NA	NA	NA	NA	NA	0.58315	-0.63574	0.052591	0.611254	-0.377788	-0.233466	0.846223	-0.541711	-0.304511	NA	NA	NA	NA	NA	NA	0.314075	-0.32336	0.009285
203717_at	DPP4	0.261905	-0.888889	0.142857	0.261905	-0.888889	0.142857	NA	NA	NA	NA	NA	NA	NA	NA	NA	0.170216	-0.152135	-0.018081	NA	NA	NA	NA	NA	NA	0.267038	-0.167978	-0.099059	NA	NA	NA	NA	NA	NA	0.446396	-0.238671	-0.207725	0.479218	-0.767794	0.288576	0.061692	-0.07005	0.008358	NA	NA	NA
203842_s_at	MAPRE3	-0.595238	0.666667	-0.428571	-0.595238	0.666667	-0.428571	-0.208848	0.247522	-0.038674	-0.218888	0.199469	0.019418	NA	NA	NA	-0.160691	0.137954	0.022736	NA	NA	NA	NA	NA	NA	NA	NA	NA	-0.160796	0.137796	0.023	NA	NA	NA	NA	NA	NA	NA	NA	NA	-0.159277	0.287637	-0.12836	NA	NA	NA
203845_at	KAT2B	0.52381	-0.777778	-0.214286	0.52381	-0.777778	-0.214286	NA	NA	NA	NA	NA	NA	0.462377	-0.251828	-0.21055	NA	NA	NA	0.949479	-0.612415	-0.337064	NA	NA	NA	NA	NA	NA	0.309929	-0.293006	-0.016924	0.309919	-0.245892	-0.064027	0.466038	-0.384987	-0.081051	NA	NA	NA	NA	NA	NA	NA	NA	NA
203911_at	RAP1GAP	-0.166667	0.111111	0.0714286	-0.166667	0.111111	0.0714286	-0.016486	0.029418	-0.012931	-0.623252	0.319882	0.30337	-0.046518	0.023415	0.023103	NA	NA	NA	NA	NA	NA	-0.048199	0.057731	-0.009532	-0.248953	0.269484	-0.020531	NA	NA	NA	NA	NA	NA	NA	NA	NA	NA	NA	NA	NA	NA	NA	NA	NA	NA
204189_at	RARG	0	0.333333	-0.428571	0	0.333333	-0.428571	NA	NA	NA	-0.008346	0.089026	-0.08068	NA	NA	NA	NA	NA	NA	-0.085809	0.172455	-0.086646	NA	NA	NA	NA	NA	NA	NA	NA	NA	NA	NA	NA	0.03896	0.144179	-0.183139	-0.014283	0.122482	-0.108199	0.038398	0.042393	-0.080791	NA	NA	NA
204509_at	CA12	-0.547619	0.222222	-0.428571	-0.547619	0.222222	-0.428571	NA	NA	NA	NA	NA	NA	-0.083057	0.06341	0.019647	NA	NA	NA	NA	NA	NA	-0.012769	0.017045	-0.004276	NA	NA	NA	-0.018876	0.024718	-0.005841	NA	NA	NA	-0.079565	0.146199	-0.066634	NA	NA	NA	-0.026631	0.026847	-0.000216	NA	NA	NA
204815_s_at	DHX34	0.0238095	0.444444	0.0714286	0.0238095	0.444444	0.0714286	-0.002195	0.002608	-0.000413	-0.032377	0.036146	-0.00377	-0.032352	0.030135	0.002217	NA	NA	NA	NA	NA	NA	NA	NA	NA	NA	NA	NA	NA	NA	NA	NA	NA	NA	-0.035076	0.037818	-0.002742	-0.033969	0.045005	-0.011036	NA	NA	NA	NA	NA	NA
204816_s_at	DHX34	0.0238095	0.444444	0.0714286	0.0238095	0.444444	0.0714286	NA	NA	NA	-0.041821	0.044086	-0.002264	-0.044222	0.068881	-0.024659	NA	NA	NA	NA	NA	NA	NA	NA	NA	NA	NA	NA	NA	NA	NA	-0.013576	0.019459	-0.005883	-0.044812	0.073331	-0.028519	-0.038997	0.02901	0.009987	NA	NA	NA	NA	NA	NA
205178_s_at	RBBP6	-0.404762	1	-0.285714	-0.404762	1	-0.285714	NA	NA	NA	-0.142336	0.261915	-0.119579	NA	NA	NA	-0.28461	0.288413	-0.003803	NA	NA	NA	-0.216043	0.222146	-0.006103	NA	NA	NA	NA	NA	NA	-0.10111	0.05068	0.05043	NA	NA	NA	NA	NA	NA	-0.229129	0.274485	-0.045356	NA	NA	NA
205199_at	CA9	0.571429	0.222222	-0.785714	0.571429	0.222222	-0.785714	NA	NA	NA	0.430427	-0.184602	-0.245825	NA	NA	NA	NA	NA	NA	1.1274	0.218957	-1.34636	NA	NA	NA	NA	NA	NA	NA	NA	NA	0.045788	-0.006193	-0.039596	0.053298	-0.003128	-0.05017	1.96091	0.482375	-2.44328	NA	NA	NA	NA	NA	NA
205290_s_at	BMP2	0.261905	-0.333333	-0.357143	0.261905	-0.333333	-0.357143	NA	NA	NA	NA	NA	NA	NA	NA	NA	0.368689	-0.167221	-0.201468	NA	NA	NA	NA	NA	NA	0.172137	0.082177	-0.254314	0.41387	0.146412	-0.560282	NA	NA	NA	NA	NA	NA	0.761982	0.168072	-0.930053	0.370831	0.032047	-0.402879	NA	NA	NA
205738_s_at	FABP3	-0.0714286	-0.555556	0.214286	-0.0714286	-0.555556	0.214286	NA	NA	NA	NA	NA	NA	-0.002162	-0.016697	0.01886	NA	NA	NA	0.026139	-0.508216	0.482077	NA	NA	NA	NA	NA	NA	NA	NA	NA	NA	NA	NA	-0.03	-0.129221	0.159221	0.000609	-0.443615	0.443007	-0.003166	-0.011378	0.014544	NA	NA	NA
206542_s_at	SMARCA2	0.452381	-0.888889	0.0714286	0.452381	-0.888889	0.0714286	NA	NA	NA	NA	NA	NA	0.380204	-0.278514	-0.10169	NA	NA	NA	0.379694	-0.422422	0.042729	0.26567	-0.30995	0.044279	NA	NA	NA	NA	NA	NA	NA	NA	NA	0.641746	-0.615165	-0.026581	0.092598	-0.144429	0.051831	NA	NA	NA	NA	NA	NA
207631_at	NBR2	-0.142857	0.555556	0.214286	-0.142857	0.555556	0.214286	NA	NA	NA	NA	NA	NA	-0.049484	0.051689	-0.002205	NA	NA	NA	NA	NA	NA	-0.008698	0.006232	0.002466	NA	NA	NA	-0.117681	0.067358	0.050323	NA	NA	NA	-0.06031	0.034769	0.025541	NA	NA	NA	-0.03021	0.04725	-0.01704	NA	NA	NA
207793_s_at	EPB41	0	0.222222	0.0714286	0	0.222222	0.0714286	NA	NA	NA	NA	NA	NA	-0.006885	0.003512	0.003373	NA	NA	NA	-0.068407	0.069629	-0.001221	NA	NA	NA	-0.208793	0.29743	-0.088637	NA	NA	NA	NA	NA	NA	-0.020198	0.013892	0.006306	-0.005332	0.004212	0.00112	NA	NA	NA	NA	NA	NA
207846_at	POU1F1	0	0.333333	0.142857	0	0.333333	0.142857	NA	NA	NA	-0.000565	0.000588	-2.4e-05	-0.01196	0.017675	-0.005715	NA	NA	NA	NA	NA	NA	-0.020249	0.039248	-0.018999	NA	NA	NA	-0.013055	0.023688	-0.010633	NA	NA	NA	NA	NA	NA	NA	NA	NA	NA	NA	NA	-0.008276	0.010747	-0.002471
208056_s_at	CBFA2T3	0.047619	0.222222	-0.142857	0.047619	0.222222	-0.142857	NA	NA	NA	-0.091355	0.212549	-0.121194	NA	NA	NA	NA	NA	NA	NA	NA	NA	0.001367	0.028517	-0.029884	NA	NA	NA	NA	NA	NA	NA	NA	NA	NA	NA	NA	0.077634	0.22671	-0.304344	-0.012328	0.032061	-0.019732	0.000326	0.097498	-0.097823
208412_s_at	RARB	0.0238095	0.222222	0.214286	0.0238095	0.222222	0.214286	NA	NA	NA	NA	NA	NA	-0.00899	0.011728	-0.002738	-0.014538	0.008605	0.005933	-0.005876	0.009114	-0.003239	NA	NA	NA	NA	NA	NA	-0.021115	0.021399	-0.000284	-0.005871	0.011581	-0.00571	NA	NA	NA	NA	NA	NA	NA	NA	NA	NA	NA	NA
208666_s_at	ST13	0.452381	-1	0.142857	0.452381	-1	0.142857	NA	NA	NA	NA	NA	NA	0.348576	-0.590302	0.241725	NA	NA	NA	0.321566	-0.214641	-0.106924	NA	NA	NA	NA	NA	NA	NA	NA	NA	NA	NA	NA	0.538131	-0.981769	0.443638	NA	NA	NA	0.177578	-0.303383	0.125805	0.209741	-0.322456	0.112714
208667_s_at	ST13	0.452381	-1	-0.0714286	0.452381	-1	-0.0714286	NA	NA	NA	NA	NA	NA	0.255792	-0.383586	0.127794	NA	NA	NA	0.442995	-0.326301	-0.116694	NA	NA	NA	NA	NA	NA	NA	NA	NA	NA	NA	NA	0.398163	-0.621453	0.223289	0.21366	-0.360696	0.147036	NA	NA	NA	0.117149	-0.199228	0.082079
208960_s_at	KLF6	0.309524	-0.777778	-0.0714286	0.309524	-0.777778	-0.0714286	NA	NA	NA	NA	NA	NA	0.208165	-0.13961	-0.068556	0.300599	-0.25879	-0.041809	NA	NA	NA	0.501607	-0.402199	-0.099409	NA	NA	NA	0.4683	-0.333895	-0.134405	NA	NA	NA	0.154756	-0.239733	0.084977	NA	NA	NA	NA	NA	NA	NA	NA	NA
209227_at	TUSC3	-0.0952381	-0.444444	0.357143	-0.0952381	-0.444444	0.357143	NA	NA	NA	NA	NA	NA	0.124475	-0.264617	0.140143	NA	NA	NA	NA	NA	NA	NA	NA	NA	NA	NA	NA	-0.183187	-0.345138	0.528324	NA	NA	NA	NA	NA	NA	-0.258524	-0.390145	0.648669	-0.059987	-0.245163	0.305149	-0.139949	-0.399066	0.539015
209234_at	KIF1B	0.119048	-0.666667	0.357143	0.119048	-0.666667	0.357143	NA	NA	NA	NA	NA	NA	0.057082	-0.157884	0.100803	-0.002498	-0.18945	0.191948	NA	NA	NA	NA	NA	NA	NA	NA	NA	-0.225093	-0.371205	0.596299	NA	NA	NA	NA	NA	NA	0.032908	-0.286964	0.254056	-0.076756	-0.099974	0.17673	NA	NA	NA
209510_at	RNF139	0.285714	-1	0.214286	0.285714	-1	0.214286	0.226819	-0.362059	0.13524	NA	NA	NA	0.193245	-0.372743	0.179498	NA	NA	NA	NA	NA	NA	NA	NA	NA	0.129855	-0.244286	0.114431	NA	NA	NA	0.175067	-0.311471	0.136404	NA	NA	NA	0.278003	-0.160936	-0.117067	NA	NA	NA	NA	NA	NA
209636_at	NFKB2	-0.619048	0.111111	-0.642857	-0.619048	0.111111	-0.642857	NA	NA	NA	NA	NA	NA	NA	NA	NA	NA	NA	NA	NA	NA	NA	0.013013	0.037512	-0.050525	-0.045818	0.251965	-0.206147	NA	NA	NA	0.103293	0.1884	-0.291693	NA	NA	NA	-0.026424	0.069644	-0.04322	1.6e-05	0.007412	-0.007428	NA	NA	NA
209802_at	PHLDA2	0.0714286	0.444444	0.0714286	0.0714286	0.444444	0.0714286	-0.014535	0.033262	-0.018727	-0.008284	0.042524	-0.03424	NA	NA	NA	NA	NA	NA	-0.018952	0.037904	-0.018952	NA	NA	NA	-0.020633	0.14049	-0.119857	-0.042262	0.09121	-0.048948	NA	NA	NA	NA	NA	NA	NA	NA	NA	NA	NA	NA	NA	NA	NA
210103_s_at	FOXA2	0.0238095	0.333333	0	0.0238095	0.333333	0	NA	NA	NA	NA	NA	NA	NA	NA	NA	NA	NA	NA	0.28211	0.803417	-1.08553	-0.020897	0.042334	-0.021436	0.003292	0.00779	-0.011082	-0.028869	0.150059	-0.12119	NA	NA	NA	NA	NA	NA	NA	NA	NA	NA	NA	NA	-0.048876	0.152398	-0.103522
210285_x_at	WTAP	0.0952381	-0.888889	0.285714	0.0952381	-0.888889	0.285714	NA	NA	NA	NA	NA	NA	NA	NA	NA	NA	NA	NA	NA	NA	NA	NA	NA	NA	0.007475	-0.077787	0.070311	0.182267	-0.671715	0.489448	0.118067	-0.3234	0.205333	NA	NA	NA	NA	NA	NA	0.303749	-0.628826	0.325077	0.113191	-0.329177	0.215986
210416_s_at	CHEK2	-0.119048	0.111111	0.357143	-0.119048	0.111111	0.357143	-0.098176	0.039914	0.058262	NA	NA	NA	NA	NA	NA	NA	NA	NA	-0.480653	0.213249	0.267404	-0.042714	0.007839	0.034875	NA	NA	NA	NA	NA	NA	-0.16075	-0.107281	0.268031	NA	NA	NA	NA	NA	NA	NA	NA	NA	-0.287155	-0.250431	0.537586
210479_s_at	RORA	-0.0238095	0.666667	-0.428571	-0.0238095	0.666667	-0.428571	NA	NA	NA	NA	NA	NA	-0.028214	0.243657	-0.215443	NA	NA	NA	NA	NA	NA	NA	NA	NA	0.31772	0.380382	-0.698102	NA	NA	NA	NA	NA	NA	0.006842	0.13466	-0.141502	NA	NA	NA	-0.011678	0.067796	-0.056118	0.191037	0.41598	-0.607017
210609_s_at	TP53I3	0.190476	-0.111111	-0.285714	0.190476	-0.111111	-0.285714	NA	NA	NA	NA	NA	NA	0.383326	-0.139363	-0.243962	NA	NA	NA	NA	NA	NA	NA	NA	NA	NA	NA	NA	NA	NA	NA	0.298274	-0.056926	-0.241349	NA	NA	NA	0.082587	0.06392	-0.146508	0.439735	-0.196344	-0.24339	0.26317	0.242582	-0.505752
210636_at	PPARD	0.0952381	0.333333	0.0714286	0.0952381	0.333333	0.0714286	-0.006887	0.013775	-0.006887	-0.002088	0.0047	-0.002612	NA	NA	NA	NA	NA	NA	-0.003639	0.007414	-0.003775	NA	NA	NA	NA	NA	NA	-0.006718	0.016977	-0.010259	NA	NA	NA	-0.021511	0.048359	-0.026847	NA	NA	NA	NA	NA	NA	NA	NA	NA
210742_at	CDC14A	-0.571429	1	-0.571429	-0.571429	1	-0.571429	0.000446	0.000892	-0.001337	NA	NA	NA	NA	NA	NA	-0.06196	0.148559	-0.086599	NA	NA	NA	NA	NA	NA	0.008506	0.099986	-0.108491	-0.053254	0.169476	-0.116222	NA	NA	NA	-0.018473	0.076293	-0.057821	NA	NA	NA	NA	NA	NA	NA	NA	NA
210743_s_at	CDC14A	-0.619048	0.666667	-0.857143	-0.619048	0.666667	-0.857143	NA	NA	NA	NA	NA	NA	NA	NA	NA	-0.032537	0.089487	-0.05695	NA	NA	NA	-0.000323	0.001485	-0.001162	NA	NA	NA	NA	NA	NA	NA	NA	NA	-0.006431	0.026431	-0.02	NA	NA	NA	-2.3e-05	4.6e-05	-2.3e-05	-0.006788	0.02135	-0.014562
210767_at	NF2	-0.0714286	0.222222	0.0714286	-0.0714286	0.222222	0.0714286	NA	NA	NA	-0.068521	0.109625	-0.041104	-0.051921	0.052765	-0.000845	NA	NA	NA	NA	NA	NA	NA	NA	NA	NA	NA	NA	NA	NA	NA	NA	NA	NA	-0.045173	0.066082	-0.020909	-0.04479	0.040597	0.004193	-0.043999	0.056323	-0.012324	NA	NA	NA
211117_x_at	ESR2	0	0.222222	0.0714286	0	0.222222	0.0714286	-0.004809	0.006595	-0.001786	NA	NA	NA	-0.010555	0.017096	-0.006541	NA	NA	NA	NA	NA	NA	NA	NA	NA	-0.012863	0.012531	0.000331	-0.004979	0.006178	-0.0012	NA	NA	NA	NA	NA	NA	-0.037328	0.049132	-0.011804	NA	NA	NA	NA	NA	NA
211118_x_at	ESR2	0.047619	0.333333	0.142857	0.047619	0.333333	0.142857	NA	NA	NA	NA	NA	NA	-0.005204	0.008001	-0.002797	-0.001435	0.00184	-0.000405	NA	NA	NA	-0.002066	0.003199	-0.001133	-0.006941	0.008363	-0.001422	NA	NA	NA	NA	NA	NA	NA	NA	NA	-0.029299	0.034569	-0.00527	NA	NA	NA	NA	NA	NA
211120_x_at	ESR2	0.0714286	0.111111	0.0714286	0.0714286	0.111111	0.0714286	-0.017972	0.035944	-0.017972	NA	NA	NA	NA	NA	NA	NA	NA	NA	-0.000159	0.000317	-0.000159	0.001496	0.007396	-0.008892	-0.019577	0.045726	-0.026149	NA	NA	NA	NA	NA	NA	NA	NA	NA	NA	NA	NA	NA	NA	NA	-0.005435	0.031977	-0.026543
211156_at	CDKN2A	0.0714286	0.333333	0.142857	0.0714286	0.333333	0.142857	-0.118111	0.179362	-0.061251	NA	NA	NA	-0.068074	0.082736	-0.014662	-0.0151	0.027384	-0.012284	NA	NA	NA	NA	NA	NA	NA	NA	NA	NA	NA	NA	-0.027074	0.026657	0.000417	-0.08665	0.092556	-0.005905	NA	NA	NA	NA	NA	NA	NA	NA	NA
211364_at	MTAP	0.047619	0.222222	0.0714286	0.047619	0.222222	0.0714286	NA	NA	NA	-0.040917	0.076289	-0.035372	-0.085612	0.138642	-0.05303	NA	NA	NA	NA	NA	NA	NA	NA	NA	NA	NA	NA	NA	NA	NA	-0.014403	0.024625	-0.010222	-0.12083	0.231513	-0.110682	-0.016104	0.008705	0.007399	NA	NA	NA	NA	NA	NA
211621_at	AR	0.0714286	0	-0.285714	0.0714286	0	-0.285714	NA	NA	NA	NA	NA	NA	0.042155	-0.015714	-0.026441	0.022044	-0.00048	-0.021564	NA	NA	NA	NA	NA	NA	NA	NA	NA	NA	NA	NA	0.006305	-0.002475	-0.003831	NA	NA	NA	NA	NA	NA	0.006859	0.004066	-0.010925	0.164834	0.065856	-0.23069
211825_s_at	FLI1	-0.0714286	-0.555556	-0.857143	-0.0714286	-0.555556	-0.857143	0.16029	-0.069855	-0.090435	NA	NA	NA	NA	NA	NA	0.290698	-0.013781	-0.276917	NA	NA	NA	NA	NA	NA	NA	NA	NA	0.36268	-0.093219	-0.269461	0.06903	-0.022228	-0.046801	NA	NA	NA	0.639677	-0.158458	-0.481218	NA	NA	NA	NA	NA	NA
211919_s_at	CXCR4	0.52381	-0.777778	-0.571429	0.52381	-0.777778	-0.571429	1.11969	-0.708445	-0.411245	NA	NA	NA	0.4584	-0.285414	-0.172986	NA	NA	NA	NA	NA	NA	NA	NA	NA	NA	NA	NA	0.582096	-0.497249	-0.084847	0.125712	-0.251109	0.125397	NA	NA	NA	NA	NA	NA	0.624396	-0.363923	-0.260473	NA	NA	NA
212258_s_at	SMARCA2	0.047619	0.111111	0	0.047619	0.111111	0	-0.004085	0.008171	-0.004085	NA	NA	NA	NA	NA	NA	NA	NA	NA	NA	NA	NA	-0.009465	0.018929	-0.009465	NA	NA	NA	-0.019108	0.047868	-0.02876	NA	NA	NA	-0.00497	0.018461	-0.013491	NA	NA	NA	-0.000201	0.000401	-0.000201	NA	NA	NA
213423_x_at	TUSC3	0.142857	-0.888889	0.642857	0.142857	-0.888889	0.642857	0.041037	-0.753658	0.712621	NA	NA	NA	NA	NA	NA	NA	NA	NA	NA	NA	NA	NA	NA	NA	NA	NA	NA	-0.15541	-0.62873	0.78414	NA	NA	NA	NA	NA	NA	-0.142535	-0.437003	0.579538	0.029255	-0.246892	0.217637	-0.313224	-0.572259	0.885483
213551_x_at	CISD3	-0.166667	0.333333	0.214286	-0.166667	0.333333	0.214286	NA	NA	NA	-0.325054	0.186688	0.138365	-0.113877	0.1444	-0.030523	NA	NA	NA	NA	NA	NA	NA	NA	NA	NA	NA	NA	NA	NA	NA	-0.053011	0.044526	0.008484	-0.140065	0.101924	0.038141	NA	NA	NA	-0.134346	0.077219	0.057128	NA	NA	NA
213719_s_at	SMARCA4	0.0238095	0.444444	0.0714286	0.0238095	0.444444	0.0714286	NA	NA	NA	NA	NA	NA	-0.005063	0.006067	-0.001004	NA	NA	NA	-0.022204	0.030706	-0.008503	-0.001668	0.001654	1.4e-05	NA	NA	NA	-0.010594	0.015855	-0.00526	NA	NA	NA	NA	NA	NA	-0.04016	0.053298	-0.013139	NA	NA	NA	NA	NA	NA
213746_s_at	FLNA	0.190476	0	-0.428571	0.190476	0	-0.428571	NA	NA	NA	NA	NA	NA	0.277946	0.098525	-0.376471	0.670457	0.089486	-0.759943	NA	NA	NA	NA	NA	NA	NA	NA	NA	0.355467	-0.104574	-0.250893	NA	NA	NA	NA	NA	NA	0.330276	0.227715	-0.557992	0.268975	-0.07857	-0.190404	NA	NA	NA
213877_x_at	TCEB2	-0.261905	0.555556	0.357143	-0.261905	0.555556	0.357143	-0.119771	0.238954	-0.119183	NA	NA	NA	-0.147964	0.089067	0.058897	NA	NA	NA	-0.241836	0.329943	-0.088107	NA	NA	NA	-0.090873	0.157421	-0.066547	NA	NA	NA	NA	NA	NA	NA	NA	NA	NA	NA	NA	NA	NA	NA	-0.083185	0.056951	0.026234
214090_at	PAWR	0	0.111111	0	0	0.111111	0	NA	NA	NA	-4.8e-05	0.000863	-0.000815	NA	NA	NA	NA	NA	NA	NA	NA	NA	NA	NA	NA	0.001907	0.017886	-0.019792	NA	NA	NA	-0.006233	0.013091	-0.006859	-0.014565	0.036645	-0.02208	NA	NA	NA	-0.001971	0.004448	-0.002477	NA	NA	NA
214239_x_at	CISD3	-0.285714	0.666667	0.285714	-0.285714	0.666667	0.285714	NA	NA	NA	-0.331263	0.222857	0.108406	NA	NA	NA	NA	NA	NA	-0.272817	0.190617	0.0822	NA	NA	NA	-0.032908	0.035386	-0.002478	-0.144914	0.157322	-0.012409	NA	NA	NA	NA	NA	NA	NA	NA	NA	-0.146617	0.140886	0.00573	NA	NA	NA
214278_s_at	NDRG2	0	0.222222	0.0714286	0	0.222222	0.0714286	-0.043159	0.086314	-0.043154	-0.074412	0.091799	-0.017387	-0.025937	0.042908	-0.016971	NA	NA	NA	NA	NA	NA	NA	NA	NA	NA	NA	NA	NA	NA	NA	NA	NA	NA	-0.047075	0.087386	-0.040311	NA	NA	NA	-0.010497	0.015586	-0.005089	NA	NA	NA
215652_at	SDHD	0.0238095	0.333333	0.0714286	0.0238095	0.333333	0.0714286	NA	NA	NA	-0.029505	0.037513	-0.008008	-0.008019	0.013587	-0.005568	NA	NA	NA	NA	NA	NA	-0.008848	0.011597	-0.002749	NA	NA	NA	-0.015584	0.027692	-0.012108	NA	NA	NA	NA	NA	NA	NA	NA	NA	-0.005318	0.009461	-0.004143	NA	NA	NA
216433_s_at	PRDM2	0	0.333333	0	0	0.333333	0	-0.021545	0.044176	-0.02263	-0.00021	0.000944	-0.000734	NA	NA	NA	NA	NA	NA	NA	NA	NA	NA	NA	NA	-0.051634	0.107963	-0.056329	-0.003757	0.022425	-0.018667	0.000602	0.011105	-0.011706	NA	NA	NA	NA	NA	NA	NA	NA	NA	NA	NA	NA
216983_s_at	ZNF224	-0.309524	0.444444	0.285714	-0.309524	0.444444	0.285714	NA	NA	NA	NA	NA	NA	-0.103921	0.166985	-0.063063	-0.228217	0.278434	-0.050217	NA	NA	NA	NA	NA	NA	-0.113421	0.110537	0.002884	-0.130208	0.111365	0.018843	NA	NA	NA	-0.164008	0.16537	-0.001362	NA	NA	NA	NA	NA	NA	NA	NA	NA
217718_s_at	YWHAB	0.047619	-0.777778	0.428571	0.047619	-0.777778	0.428571	-0.013007	-0.196994	0.21	NA	NA	NA	0.031174	-0.109143	0.077969	NA	NA	NA	NA	NA	NA	NA	NA	NA	0.12663	-0.426776	0.300146	-0.009961	-0.160022	0.169982	NA	NA	NA	0.119286	-0.334094	0.214808	NA	NA	NA	NA	NA	NA	NA	NA	NA
218329_at	PRDM4	-0.047619	-0.444444	0.142857	-0.047619	-0.444444	0.142857	NA	NA	NA	NA	NA	NA	NA	NA	NA	NA	NA	NA	0.08399	-0.365642	0.281652	NA	NA	NA	NA	NA	NA	-0.071616	-0.219456	0.291072	NA	NA	NA	-0.068814	-0.078665	0.147479	-0.025209	-0.167196	0.192404	NA	NA	NA	-0.119954	-0.162389	0.282343
218578_at	CDC73	0.285714	-0.777778	0.142857	0.285714	-0.777778	0.142857	0.049795	-0.094369	0.044574	0.168615	-0.139308	-0.029307	0.180237	-0.341871	0.161634	NA	NA	NA	NA	NA	NA	0.055305	-0.097667	0.042363	NA	NA	NA	NA	NA	NA	NA	NA	NA	NA	NA	NA	0.205331	-0.195742	-0.009589	NA	NA	NA	NA	NA	NA
218609_s_at	NUDT2	0	-1	0.142857	0	-1	0.142857	NA	NA	NA	NA	NA	NA	NA	NA	NA	0.092687	-0.201655	0.108968	NA	NA	NA	NA	NA	NA	0.026953	-0.336179	0.309226	-0.035867	-0.42394	0.459807	0.101791	-0.222113	0.120322	NA	NA	NA	NA	NA	NA	NA	NA	NA	0.007757	-0.186716	0.17896
219307_at	PDSS2	-0.047619	-0.666667	0.571429	-0.047619	-0.666667	0.571429	NA	NA	NA	NA	NA	NA	NA	NA	NA	NA	NA	NA	NA	NA	NA	NA	NA	NA	0.211833	-0.611353	0.39952	-0.124929	-0.269039	0.393967	NA	NA	NA	-0.000337	-0.220657	0.220994	-0.046082	-0.320499	0.366581	NA	NA	NA	-0.138744	-0.167942	0.306686
219551_at	EAF2	0.0714286	-0.555556	-0.142857	0.0714286	-0.555556	-0.142857	NA	NA	NA	NA	NA	NA	0.085381	-0.081447	-0.003934	0.224969	-0.177344	-0.047625	NA	NA	NA	NA	NA	NA	NA	NA	NA	0.238203	-0.428336	0.190133	NA	NA	NA	0.079986	-0.092167	0.012181	NA	NA	NA	NA	NA	NA	0.165668	-0.146431	-0.019237
220253_s_at	LRP12	-0.0714286	-0.333333	0.428571	-0.0714286	-0.333333	0.428571	-0.025411	-0.173798	0.199209	NA	NA	NA	-0.028384	-0.079318	0.107702	NA	NA	NA	NA	NA	NA	-0.06854	-0.131532	0.200072	NA	NA	NA	-0.210548	-0.448277	0.658825	NA	NA	NA	NA	NA	NA	NA	NA	NA	0.086479	-0.232438	0.145959	NA	NA	NA
220567_at	IKZF2	0	0.222222	0	0	0.222222	0	NA	NA	NA	-0.000369	0.001262	-0.000893	NA	NA	NA	NA	NA	NA	NA	NA	NA	-1.6e-05	3.2e-05	-1.6e-05	NA	NA	NA	-0.000293	0.005153	-0.004861	NA	NA	NA	-0.001923	0.013676	-0.011754	NA	NA	NA	-0.000311	0.000623	-0.000311	NA	NA	NA
221578_at	RASSF4	0	0.333333	-0.142857	0	0.333333	-0.142857	NA	NA	NA	NA	NA	NA	0.000888	0.017781	-0.018668	NA	NA	NA	-0.042637	0.100675	-0.058038	0.003979	0.006503	-0.010482	NA	NA	NA	NA	NA	NA	0.010727	0.10939	-0.120117	NA	NA	NA	NA	NA	NA	NA	NA	NA	-0.017792	0.087766	-0.069974
221833_at	SIAH1	-0.166667	1	-0.428571	-0.166667	1	-0.428571	NA	NA	NA	NA	NA	NA	0.006156	0.376306	-0.382462	NA	NA	NA	NA	NA	NA	-0.006159	0.076212	-0.070053	NA	NA	NA	NA	NA	NA	NA	NA	NA	NA	NA	NA	0.109656	0.248206	-0.357862	-0.149525	0.400033	-0.250508	0.058535	0.472689	-0.531224
222352_at	FBXO31	-0.309524	0.666667	-0.0714286	-0.309524	0.666667	-0.0714286	-0.10045	0.196845	-0.096394	NA	NA	NA	-0.042336	0.070699	-0.028363	NA	NA	NA	NA	NA	NA	-0.048323	0.077045	-0.028722	NA	NA	NA	NA	NA	NA	NA	NA	NA	NA	NA	NA	NA	NA	NA	-0.031366	0.048428	-0.017062	-0.081745	0.132462	-0.050717
40284_at	FOXA2	0.047619	0.222222	0	0.047619	0.222222	0	-0.001592	0.003184	-0.001592	NA	NA	NA	NA	NA	NA	NA	NA	NA	0.410544	0.668188	-1.07873	NA	NA	NA	NA	NA	NA	-0.023232	0.220338	-0.197107	NA	NA	NA	NA	NA	NA	0.000128	0.228466	-0.228594	NA	NA	NA	-0.042138	0.187438	-0.1453
41657_at	STK11	-0.0238095	0.222222	0.285714	-0.0238095	0.222222	0.285714	NA	NA	NA	NA	NA	NA	NA	NA	NA	-0.081645	0.003658	0.077987	NA	NA	NA	NA	NA	NA	-0.136078	0.06063	0.075448	-0.103812	-0.087228	0.191039	NA	NA	NA	NA	NA	NA	NA	NA	NA	-0.011242	0.001752	0.00949	-0.077292	-0.037155	0.114447
200065_s_at	ARF1	0.214286	-0.444444	0.142857	0.214286	-0.444444	0.142857	0.125005	-0.228198	0.103193	0.156023	-0.158227	0.002204	NA	NA	NA	NA	NA	NA	NA	NA	NA	NA	NA	NA	NA	NA	NA	NA	NA	NA	NA	NA	NA	NA	NA	NA	0.226084	-0.122796	-0.103288	0.102468	-0.130592	0.028124	NA	NA	NA
200069_at	SART3	-0.0238095	0.111111	0.142857	-0.0238095	0.111111	0.142857	NA	NA	NA	NA	NA	NA	NA	NA	NA	-0.135907	-0.059175	0.195082	-0.232699	-0.050247	0.282947	NA	NA	NA	NA	NA	NA	-0.214944	-0.159097	0.37404	NA	NA	NA	NA	NA	NA	NA	NA	NA	-0.199	0.005103	0.193897	NA	NA	NA
200645_at	GABARAP	0.428571	-1	0.428571	0.428571	-1	0.428571	0.049707	-0.219612	0.169905	NA	NA	NA	NA	NA	NA	NA	NA	NA	NA	NA	NA	NA	NA	NA	-0.021941	-0.086029	0.10797	0.162546	-0.507307	0.344761	NA	NA	NA	NA	NA	NA	NA	NA	NA	0.032723	-0.086438	0.053715	NA	NA	NA
200675_at	CD81	0.52381	-0.888889	-0.428571	0.52381	-0.888889	-0.428571	NA	NA	NA	0.164134	-0.13692	-0.027214	0.187063	-0.129398	-0.057665	NA	NA	NA	NA	NA	NA	NA	NA	NA	NA	NA	NA	0.283498	-0.27199	-0.011508	NA	NA	NA	NA	NA	NA	NA	NA	NA	0.157495	-0.175069	0.017574	NA	NA	NA
200725_x_at	RPL10	0.47619	-1	-0.142857	0.47619	-1	-0.142857	NA	NA	NA	NA	NA	NA	0.105344	-0.052695	-0.052649	NA	NA	NA	0.022445	-0.016919	-0.005526	0.157308	-0.105566	-0.051742	NA	NA	NA	NA	NA	NA	NA	NA	NA	NA	NA	NA	NA	NA	NA	0.177026	-0.155273	-0.021753	NA	NA	NA
201012_at	ANXA1	0.309524	-0.777778	0.214286	0.309524	-0.777778	0.214286	NA	NA	NA	NA	NA	NA	NA	NA	NA	NA	NA	NA	0.721502	-1.08687	0.365366	NA	NA	NA	0.403678	-0.430307	0.026629	0.431211	-0.755638	0.324427	NA	NA	NA	0.54806	-0.521892	-0.026167	NA	NA	NA	NA	NA	NA	NA	NA	NA
201131_s_at	CDH1	0.142857	0	-0.0714286	0.142857	0	-0.0714286	NA	NA	NA	NA	NA	NA	NA	NA	NA	NA	NA	NA	0.318774	-0.138565	-0.180209	NA	NA	NA	0.225757	-0.10784	-0.117917	NA	NA	NA	0.63193	-0.174576	-0.457354	NA	NA	NA	NA	NA	NA	NA	NA	NA	0.244376	-0.070716	-0.173661
201340_s_at	ENC1	0.0714286	0.444444	-0.0714286	0.0714286	0.444444	-0.0714286	NA	NA	NA	NA	NA	NA	-0.012102	0.118176	-0.106074	NA	NA	NA	NA	NA	NA	NA	NA	NA	0.078079	0.111467	-0.189546	NA	NA	NA	NA	NA	NA	NA	NA	NA	0.228742	0.445183	-0.673925	NA	NA	NA	0.136578	0.169911	-0.306489
201343_at	UBE2D2	0.52381	-0.888889	-0.428571	0.52381	-0.888889	-0.428571	0.211857	-0.291795	0.079937	0.007453	-0.00799	0.000538	0.202997	-0.397805	0.194808	NA	NA	NA	NA	NA	NA	NA	NA	NA	NA	NA	NA	NA	NA	NA	NA	NA	NA	NA	NA	NA	NA	NA	NA	NA	NA	NA	0.096185	-0.16202	0.065835
201345_s_at	UBE2D2	0.380952	-0.888889	-0.142857	0.380952	-0.888889	-0.142857	0.242976	-0.122384	-0.120592	0.043691	-0.083956	0.040265	NA	NA	NA	NA	NA	NA	NA	NA	NA	0.184805	-0.299467	0.114662	NA	NA	NA	NA	NA	NA	NA	NA	NA	NA	NA	NA	NA	NA	NA	0.183477	-0.301873	0.118395	NA	NA	NA
201838_s_at	SUPT7L	0.119048	-0.777778	0.142857	0.119048	-0.777778	0.142857	NA	NA	NA	NA	NA	NA	NA	NA	NA	NA	NA	NA	-0.00924	-0.155346	0.164586	NA	NA	NA	0.054219	-0.285258	0.231039	-0.054233	-0.156151	0.210384	NA	NA	NA	NA	NA	NA	NA	NA	NA	NA	NA	NA	-0.020749	-0.046905	0.067653
202196_s_at	DKK3	0.428571	-1	-0.571429	0.428571	-1	-0.571429	NA	NA	NA	NA	NA	NA	NA	NA	NA	NA	NA	NA	NA	NA	NA	0.604995	-0.455271	-0.149724	NA	NA	NA	0.604444	-0.61535	0.010907	0.210389	-0.107379	-0.10301	0.471711	-0.325718	-0.145992	NA	NA	NA	NA	NA	NA	NA	NA	NA
202248_at	E2F4	-0.047619	0.444444	0.214286	-0.047619	0.444444	0.214286	NA	NA	NA	NA	NA	NA	-0.007589	0.00709	0.000499	-0.095486	0.08549	0.009997	-0.054494	0.030615	0.023878	NA	NA	NA	-0.024546	0.026908	-0.002362	NA	NA	NA	NA	NA	NA	NA	NA	NA	NA	NA	NA	NA	NA	NA	NA	NA	NA
202317_s_at	UBE4B	-0.119048	0.444444	0.357143	-0.119048	0.444444	0.357143	NA	NA	NA	-0.184028	0.187636	-0.003608	NA	NA	NA	NA	NA	NA	NA	NA	NA	-0.10505	0.186193	-0.081143	NA	NA	NA	-0.01835	0.030597	-0.012247	-0.047273	0.050428	-0.003155	NA	NA	NA	NA	NA	NA	NA	NA	NA	NA	NA	NA
202364_at	MXI1	0.547619	-0.555556	-0.714286	0.547619	-0.555556	-0.714286	NA	NA	NA	NA	NA	NA	0.164259	-0.078739	-0.08552	NA	NA	NA	NA	NA	NA	NA	NA	NA	NA	NA	NA	NA	NA	NA	0.327539	-0.054424	-0.273115	NA	NA	NA	0.564834	-0.109272	-0.455562	NA	NA	NA	0.070196	-0.027397	-0.0428
203057_s_at	PRDM2	0.0714286	-0.444444	0.714286	0.0714286	-0.444444	0.714286	0.132059	-0.310842	0.178783	NA	NA	NA	NA	NA	NA	NA	NA	NA	NA	NA	NA	NA	NA	NA	NA	NA	NA	0.012454	-0.21208	0.199626	NA	NA	NA	-0.032093	-0.260095	0.292188	NA	NA	NA	NA	NA	NA	-0.127417	-0.273716	0.401133
203070_at	SEMA3B	0.047619	0.333333	0.0714286	0.047619	0.333333	0.0714286	NA	NA	NA	NA	NA	NA	-0.020357	0.032021	-0.011663	NA	NA	NA	NA	NA	NA	-0.043971	0.049751	-0.00578	NA	NA	NA	NA	NA	NA	-0.012177	0.018436	-0.006259	NA	NA	NA	NA	NA	NA	-0.005383	0.004618	0.000765	NA	NA	NA
203084_at	TGFB1	0.0952381	0.333333	0	0.0952381	0.333333	0	NA	NA	NA	-0.022585	0.048092	-0.025508	NA	NA	NA	NA	NA	NA	NA	NA	NA	NA	NA	NA	-0.069628	0.155435	-0.085807	-0.031757	0.066176	-0.034419	NA	NA	NA	NA	NA	NA	NA	NA	NA	NA	NA	NA	0.012077	0.019961	-0.032037
203137_at	WTAP	0.285714	-0.888889	0.428571	0.285714	-0.888889	0.428571	NA	NA	NA	NA	NA	NA	NA	NA	NA	NA	NA	NA	NA	NA	NA	NA	NA	NA	NA	NA	NA	0.069471	-0.598223	0.528752	0.136975	-0.275707	0.138732	NA	NA	NA	NA	NA	NA	0.080581	-0.300965	0.220384	0.064447	-0.132862	0.068415
203194_s_at	NUP98	0.261905	-0.222222	-0.0714286	0.261905	-0.222222	-0.0714286	0.059261	-0.090561	0.0313	0.173293	-0.161975	-0.011318	0.161863	-0.323286	0.161423	NA	NA	NA	NA	NA	NA	NA	NA	NA	NA	NA	NA	NA	NA	NA	NA	NA	NA	NA	NA	NA	0.321762	-0.204398	-0.117364	NA	NA	NA	NA	NA	NA
203627_at	IGF1R	-0.0238095	0.111111	0.142857	-0.0238095	0.111111	0.142857	-0.516758	-0.183439	0.700197	-0.190642	-0.020028	0.21067	NA	NA	NA	NA	NA	NA	-0.962114	0.455008	0.507106	NA	NA	NA	NA	NA	NA	-0.15881	-0.141065	0.299875	NA	NA	NA	NA	NA	NA	NA	NA	NA	NA	NA	NA	NA	NA	NA
203793_x_at	PCGF2	-0.0714286	0.222222	0.142857	-0.0714286	0.222222	0.142857	NA	NA	NA	NA	NA	NA	-0.064658	0.121452	-0.056794	NA	NA	NA	-0.155535	0.149916	0.00562	-0.156498	0.201142	-0.044644	NA	NA	NA	NA	NA	NA	-0.037614	0.051435	-0.013821	NA	NA	NA	NA	NA	NA	NA	NA	NA	NA	NA	NA
203966_s_at	PPM1A	0.238095	-0.777778	0.142857	0.238095	-0.777778	0.142857	0.114667	-0.153511	0.038845	NA	NA	NA	NA	NA	NA	0.080892	-0.101868	0.020977	0.332555	-0.299667	-0.032888	0.116275	-0.188791	0.072516	NA	NA	NA	NA	NA	NA	NA	NA	NA	NA	NA	NA	NA	NA	NA	NA	NA	NA	NA	NA	NA
204011_at	SPRY2	0.285714	-0.555556	-0.428571	0.285714	-0.555556	-0.428571	0.165185	-0.290311	0.125127	NA	NA	NA	NA	NA	NA	NA	NA	NA	NA	NA	NA	NA	NA	NA	NA	NA	NA	0.304018	-0.413934	0.109916	0.585007	-0.299904	-0.285102	NA	NA	NA	0.349585	-0.301822	-0.047763	NA	NA	NA	NA	NA	NA
204566_at	PPM1D	0.404762	-1	0.142857	0.404762	-1	0.142857	0.182328	-0.302567	0.120239	NA	NA	NA	0.360703	-0.650314	0.289611	NA	NA	NA	0.03767	-0.047469	0.009799	NA	NA	NA	NA	NA	NA	NA	NA	NA	NA	NA	NA	NA	NA	NA	0.528433	-0.539894	0.011461	NA	NA	NA	NA	NA	NA
204926_at	INHBA	0.047619	0.444444	0	0.047619	0.444444	0	NA	NA	NA	-0.008196	0.01747	-0.009274	NA	NA	NA	NA	NA	NA	NA	NA	NA	NA	NA	NA	0.012459	0.058659	-0.071118	NA	NA	NA	NA	NA	NA	0.003898	0.066159	-0.070058	-0.059489	0.137653	-0.078164	NA	NA	NA	NA	NA	NA
204981_at	SLC22A18	0.214286	0	-0.0714286	0.214286	0	-0.0714286	NA	NA	NA	0.646975	-0.191184	-0.455791	NA	NA	NA	NA	NA	NA	NA	NA	NA	NA	NA	NA	0.192555	-0.066	-0.126555	NA	NA	NA	0.322085	-0.025034	-0.29705	NA	NA	NA	NA	NA	NA	0.094447	-0.030776	-0.063671	NA	NA	NA
205123_s_at	TMEFF1	0.0238095	0.111111	0.214286	0.0238095	0.111111	0.214286	NA	NA	NA	-0.671941	0.094453	0.577488	-0.017658	-0.007252	0.02491	NA	NA	NA	NA	NA	NA	NA	NA	NA	NA	NA	NA	-0.435493	-0.175132	0.610625	NA	NA	NA	NA	NA	NA	-0.111469	-0.07981	0.191279	NA	NA	NA	NA	NA	NA
205225_at	ESR1	0	-0.111111	-0.214286	0	-0.111111	-0.214286	NA	NA	NA	NA	NA	NA	NA	NA	NA	0.157593	-0.050888	-0.106705	NA	NA	NA	0.066421	-0.030075	-0.036346	NA	NA	NA	0.260204	0.008663	-0.268868	NA	NA	NA	NA	NA	NA	NA	NA	NA	NA	NA	NA	0.584175	0.17253	-0.756705
205398_s_at	SMAD3	0.214286	-0.555556	-0.142857	0.214286	-0.555556	-0.142857	NA	NA	NA	0.147943	-0.129818	-0.018124	NA	NA	NA	0.080554	-0.160124	0.07957	NA	NA	NA	NA	NA	NA	NA	NA	NA	NA	NA	NA	NA	NA	NA	0.04037	-0.025508	-0.014862	0.207935	-0.127426	-0.08051	NA	NA	NA	NA	NA	NA
205445_at	PRL	0.047619	0	0	0.047619	0	0	NA	NA	NA	0.073554	-0.025136	-0.048418	NA	NA	NA	0.03492	-0.005851	-0.029069	NA	NA	NA	NA	NA	NA	NA	NA	NA	NA	NA	NA	0.028545	0.012691	-0.041236	NA	NA	NA	NA	NA	NA	0.142028	0.002282	-0.144311	NA	NA	NA
205809_s_at	WASL	-0.333333	0.777778	0.285714	-0.333333	0.777778	0.285714	NA	NA	NA	NA	NA	NA	-0.284696	0.177923	0.106772	NA	NA	NA	NA	NA	NA	NA	NA	NA	-0.187213	0.137156	0.050057	NA	NA	NA	NA	NA	NA	NA	NA	NA	-0.183955	0.110488	0.073467	-0.146617	0.199728	-0.053111	NA	NA	NA
206123_at	LLGL1	0.0952381	0.444444	0.142857	0.0952381	0.444444	0.142857	NA	NA	NA	NA	NA	NA	-0.147914	0.133585	0.014329	NA	NA	NA	NA	NA	NA	NA	NA	NA	-0.158136	0.242941	-0.084804	NA	NA	NA	-0.307339	0.304134	0.003205	-0.134074	0.129574	0.004501	NA	NA	NA	NA	NA	NA	NA	NA	NA
206349_at	LGI1	0.0238095	0	0	0.0238095	0	0	NA	NA	NA	NA	NA	NA	NA	NA	NA	0.038053	0.017045	-0.055099	0.010631	-0.005315	-0.005315	NA	NA	NA	NA	NA	NA	NA	NA	NA	NA	NA	NA	NA	NA	NA	NA	NA	NA	0.310018	-0.150127	-0.159892	0.140319	0.096012	-0.236331
206453_s_at	NDRG2	0.119048	-0.222222	0.0714286	0.119048	-0.222222	0.0714286	0.196637	-0.386059	0.189421	NA	NA	NA	NA	NA	NA	NA	NA	NA	NA	NA	NA	NA	NA	NA	NA	NA	NA	0.279037	-0.181681	-0.097356	NA	NA	NA	0.070184	-0.084809	0.014626	0.244072	-0.237134	-0.006939	NA	NA	NA	NA	NA	NA
206850_at	RASL10A	0.047619	0.555556	0	0.047619	0.555556	0	NA	NA	NA	NA	NA	NA	-0.029379	0.091211	-0.061832	-0.002959	0.012338	-0.009379	-0.014239	0.028478	-0.014239	-0.0032	0.02868	-0.025481	NA	NA	NA	NA	NA	NA	NA	NA	NA	NA	NA	NA	NA	NA	NA	NA	NA	NA	NA	NA	NA
207040_s_at	ST13	0.357143	-0.888889	0.0714286	0.357143	-0.888889	0.0714286	NA	NA	NA	NA	NA	NA	0.202137	-0.266173	0.064036	NA	NA	NA	NA	NA	NA	NA	NA	NA	NA	NA	NA	NA	NA	NA	NA	NA	NA	0.368052	-0.524422	0.15637	0.202026	-0.348286	0.14626	0.18591	-0.198908	0.012999	NA	NA	NA
207143_at	CDK6	-0.642857	-0.333333	-0.0714286	-0.642857	-0.333333	-0.0714286	NA	NA	NA	NA	NA	NA	NA	NA	NA	-0.025535	-0.006519	0.032054	NA	NA	NA	NA	NA	NA	-0.287652	-0.129494	0.417146	NA	NA	NA	NA	NA	NA	-0.004611	0.000788	0.003823	-0.062218	0.020149	0.04207	NA	NA	NA	NA	NA	NA
207586_at	SHH	0.047619	0.222222	0.142857	0.047619	0.222222	0.142857	NA	NA	NA	NA	NA	NA	-0.008608	0.013437	-0.004829	NA	NA	NA	NA	NA	NA	-0.004241	0.005806	-0.001566	NA	NA	NA	NA	NA	NA	NA	NA	NA	-0.009876	0.019499	-0.009623	-0.034934	0.043067	-0.008133	NA	NA	NA	NA	NA	NA
208407_s_at	CTNND1	0.404762	-0.444444	-0.285714	0.404762	-0.444444	-0.285714	NA	NA	NA	NA	NA	NA	NA	NA	NA	NA	NA	NA	0.431198	-0.743371	0.312173	NA	NA	NA	NA	NA	NA	0.325185	-0.453903	0.128718	NA	NA	NA	0.201511	-0.186454	-0.015057	NA	NA	NA	NA	NA	NA	0.194358	-0.168768	-0.025591
208522_s_at	PTCH1	0	0.222222	0.0714286	0	0.222222	0.0714286	NA	NA	NA	NA	NA	NA	-0.017157	0.03048	-0.013323	-0.000606	0.000418	0.000188	NA	NA	NA	-0.011531	0.010347	0.001184	NA	NA	NA	NA	NA	NA	NA	NA	NA	-0.03091	0.052112	-0.021201	NA	NA	NA	NA	NA	NA	NA	NA	NA
208538_at	ANP32C	0	0.111111	0	0	0.111111	0	NA	NA	NA	NA	NA	NA	NA	NA	NA	NA	NA	NA	NA	NA	NA	NA	NA	NA	-0.008431	0.018872	-0.010441	-0.004798	0.011969	-0.007171	NA	NA	NA	-0.00614	0.014353	-0.008213	NA	NA	NA	NA	NA	NA	-0.001251	0.009197	-0.007946
209112_at	CDKN1B	0.452381	-0.888889	-0.357143	0.452381	-0.888889	-0.357143	NA	NA	NA	NA	NA	NA	0.346772	-0.380942	0.03417	NA	NA	NA	NA	NA	NA	0.237023	-0.160857	-0.076166	NA	NA	NA	NA	NA	NA	0.387641	-0.25795	-0.129691	NA	NA	NA	NA	NA	NA	0.228105	-0.325297	0.097192	NA	NA	NA
209293_x_at	ID4	0.0238095	0.555556	-0.0714286	0.0238095	0.555556	-0.0714286	NA	NA	NA	NA	NA	NA	0.055627	0.149438	-0.205065	0.011436	0.060321	-0.071757	0.156432	0.161519	-0.317952	NA	NA	NA	0.00273	0.003181	-0.005911	NA	NA	NA	NA	NA	NA	NA	NA	NA	NA	NA	NA	NA	NA	NA	NA	NA	NA
209903_s_at	ATR	-0.380952	0.444444	0.785714	-0.380952	0.444444	0.785714	NA	NA	NA	NA	NA	NA	NA	NA	NA	-0.173487	0.046327	0.12716	NA	NA	NA	-0.231655	0.091148	0.140507	NA	NA	NA	NA	NA	NA	NA	NA	NA	NA	NA	NA	-0.065987	-0.01462	0.080607	-0.108484	-0.005076	0.11356	NA	NA	NA
210000_s_at	SOCS1	1	1	1	1	1	1	0	0	0	NA	NA	NA	NA	NA	NA	NA	NA	NA	0	0	0	0	0	0	NA	NA	NA	NA	NA	NA	NA	NA	NA	NA	NA	NA	NA	NA	NA	0	0	0	NA	NA	NA
210150_s_at	LAMA5	-0.047619	1	-0.357143	-0.047619	1	-0.357143	NA	NA	NA	NA	NA	NA	NA	NA	NA	0.049416	0.206757	-0.256173	NA	NA	NA	NA	NA	NA	NA	NA	NA	NA	NA	NA	NA	NA	NA	NA	NA	NA	0.191097	0.198741	-0.389838	0.039559	0.134394	-0.173952	0.029407	0.365702	-0.395109
210426_x_at	RORA	-0.0714286	0.666667	-0.357143	-0.0714286	0.666667	-0.357143	NA	NA	NA	NA	NA	NA	-0.039134	0.207248	-0.168114	NA	NA	NA	NA	NA	NA	NA	NA	NA	NA	NA	NA	NA	NA	NA	NA	NA	NA	0.028599	0.123329	-0.151928	NA	NA	NA	-0.015485	0.069221	-0.053736	0.226836	0.247752	-0.474589
210440_s_at	CDC14A	0.0238095	0.222222	0	0.0238095	0.222222	0	-0.001465	0.002931	-0.001465	NA	NA	NA	NA	NA	NA	-0.002397	0.009167	-0.006769	NA	NA	NA	NA	NA	NA	NA	NA	NA	NA	NA	NA	NA	NA	NA	-0.006868	0.022074	-0.015206	NA	NA	NA	NA	NA	NA	-0.001254	0.01182	-0.010565
210570_x_at	MAPK9	0.238095	-1	0.142857	0.238095	-1	0.142857	NA	NA	NA	NA	NA	NA	NA	NA	NA	NA	NA	NA	0.060063	-0.044088	-0.015975	NA	NA	NA	NA	NA	NA	NA	NA	NA	0.074896	-0.059155	-0.015741	NA	NA	NA	0.232268	-0.313737	0.081469	0.032751	-0.029031	-0.00372	NA	NA	NA
210619_s_at	HYAL1	0.214286	-0.111111	0.0714286	0.214286	-0.111111	0.0714286	NA	NA	NA	NA	NA	NA	NA	NA	NA	0.321063	-0.434425	0.113362	0.70265	-0.665486	-0.037165	NA	NA	NA	NA	NA	NA	0.252728	-0.221185	-0.031543	NA	NA	NA	0.094568	-0.062217	-0.032351	NA	NA	NA	NA	NA	NA	NA	NA	NA
210861_s_at	WISP3	0.047619	0	0.142857	0.047619	0	0.142857	NA	NA	NA	NA	NA	NA	0.008	-0.029121	0.021121	-0.063645	-0.207652	0.271298	-0.242172	-0.786567	1.02874	NA	NA	NA	NA	NA	NA	0.003144	-0.138006	0.134861	NA	NA	NA	NA	NA	NA	NA	NA	NA	NA	NA	NA	NA	NA	NA
210913_at	CDH20	0	0.222222	0	0	0.222222	0	NA	NA	NA	NA	NA	NA	NA	NA	NA	NA	NA	NA	NA	NA	NA	NA	NA	NA	0.002872	0.004152	-0.007024	-0.000409	0.00502	-0.004611	-0.005761	0.013052	-0.007291	0.0027	0.003751	-0.006451	NA	NA	NA	NA	NA	NA	NA	NA	NA
210996_s_at	YWHAE	0.142857	-0.222222	0.214286	0.142857	-0.222222	0.214286	0.019252	-0.077804	0.058552	NA	NA	NA	-0.004258	-0.09559	0.099848	NA	NA	NA	NA	NA	NA	NA	NA	NA	-0.139832	-0.218503	0.358335	-0.069911	-0.52555	0.595461	NA	NA	NA	NA	NA	NA	NA	NA	NA	NA	NA	NA	NA	NA	NA
211012_s_at	PML	-0.0238095	0.555556	-0.428571	-0.0238095	0.555556	-0.428571	NA	NA	NA	NA	NA	NA	-0.045707	0.277656	-0.231949	NA	NA	NA	NA	NA	NA	-0.071919	0.146142	-0.074222	NA	NA	NA	NA	NA	NA	0.019999	0.327108	-0.347107	NA	NA	NA	NA	NA	NA	NA	NA	NA	-0.017727	0.430151	-0.412424
211092_s_at	NF2	0.0238095	0.333333	0.142857	0.0238095	0.333333	0.142857	NA	NA	NA	NA	NA	NA	-0.029561	0.025167	0.004394	NA	NA	NA	-0.0209	0.041764	-0.020864	NA	NA	NA	-0.014878	0.029645	-0.014767	NA	NA	NA	NA	NA	NA	NA	NA	NA	NA	NA	NA	-0.021466	0.038008	-0.016542	NA	NA	NA
211095_at	NF1	0.0238095	0.111111	0.142857	0.0238095	0.111111	0.142857	NA	NA	NA	NA	NA	NA	NA	NA	NA	-0.005765	-3.9e-05	0.005804	-0.111415	-0.074313	0.185729	NA	NA	NA	NA	NA	NA	-0.071442	-0.006997	0.078438	-0.007903	0.002464	0.005439	NA	NA	NA	NA	NA	NA	NA	NA	NA	NA	NA	NA
211193_at	TP63	0.0238095	0.111111	0.0714286	0.0238095	0.111111	0.0714286	NA	NA	NA	NA	NA	NA	-0.005744	0.008406	-0.002662	NA	NA	NA	NA	NA	NA	-0.005949	0.008482	-0.002532	NA	NA	NA	NA	NA	NA	-0.009014	0.007565	0.00145	NA	NA	NA	-0.0204	0.014178	0.006222	NA	NA	NA	NA	NA	NA
211561_x_at	MAPK14	-0.0952381	-1	-0.428571	-0.0952381	-1	-0.428571	0.158519	-0.31016	0.151641	0.194526	-0.25658	0.062055	NA	NA	NA	NA	NA	NA	NA	NA	NA	NA	NA	NA	NA	NA	NA	NA	NA	NA	NA	NA	NA	NA	NA	NA	0.588253	-0.50301	-0.085242	0.062169	-0.073878	0.011709	NA	NA	NA
211764_s_at	UBE2D1	0.142857	-0.777778	0.357143	0.142857	-0.777778	0.357143	0.061444	-0.174293	0.112849	NA	NA	NA	NA	NA	NA	NA	NA	NA	NA	NA	NA	NA	NA	NA	NA	NA	NA	0.090808	-0.505956	0.415148	NA	NA	NA	NA	NA	NA	0.037071	-0.196485	0.159414	0.027192	-0.133113	0.105921	NA	NA	NA
212036_s_at	PNN	-0.0714286	-0.222222	0.642857	-0.0714286	-0.222222	0.642857	NA	NA	NA	NA	NA	NA	0.002667	-0.01623	0.013563	NA	NA	NA	NA	NA	NA	-0.017104	-0.147955	0.165059	NA	NA	NA	-0.248209	-0.484234	0.732443	NA	NA	NA	NA	NA	NA	NA	NA	NA	0.057545	-0.173047	0.115502	NA	NA	NA
212095_s_at	MTUS1	0.0714286	-0.777778	-0.428571	0.0714286	-0.777778	-0.428571	NA	NA	NA	0.060339	-0.071202	0.010863	NA	NA	NA	NA	NA	NA	NA	NA	NA	NA	NA	NA	NA	NA	NA	0.283093	-0.318855	0.035762	0.295342	-0.193487	-0.101856	0.257715	-0.25858	0.000865	NA	NA	NA	NA	NA	NA	NA	NA	NA
212426_s_at	YWHAQ	0.47619	-1	0.357143	0.47619	-1	0.357143	0.152285	-0.170551	0.018266	NA	NA	NA	0.164389	-0.309877	0.145488	NA	NA	NA	0.045918	-0.09026	0.044342	NA	NA	NA	NA	NA	NA	NA	NA	NA	NA	NA	NA	NA	NA	NA	0.192257	-0.183343	-0.008914	NA	NA	NA	NA	NA	NA
213183_s_at	CDKN1C	-0.0238095	0.111111	-0.0714286	-0.0238095	0.111111	-0.0714286	NA	NA	NA	NA	NA	NA	NA	NA	NA	NA	NA	NA	0.25384	0.306607	-0.560447	NA	NA	NA	NA	NA	NA	0.046401	0.050558	-0.096959	0.03661	0.04224	-0.07885	NA	NA	NA	NA	NA	NA	0.078378	0.132489	-0.210867	NA	NA	NA
213373_s_at	CASP8	0.214286	0	0.0714286	0.214286	0	0.0714286	0.465909	-0.644123	0.178214	NA	NA	NA	0.239957	-0.242476	0.002518	NA	NA	NA	NA	NA	NA	NA	NA	NA	NA	NA	NA	0.268186	-0.205626	-0.06256	NA	NA	NA	NA	NA	NA	NA	NA	NA	NA	NA	NA	0.182586	-0.227778	0.045192
213487_at	MAP2K2	0.0238095	0.111111	0	0.0238095	0.111111	0	NA	NA	NA	-0.00021	0.000944	-0.000734	NA	NA	NA	NA	NA	NA	NA	NA	NA	-0.001853	0.003707	-0.001853	NA	NA	NA	-0.002089	0.008795	-0.006706	NA	NA	NA	NA	NA	NA	NA	NA	NA	-9.5e-05	0.000191	-9.5e-05	NA	NA	NA
213635_s_at	SAFB	0.0238095	0.111111	0.0714286	0.0238095	0.111111	0.0714286	NA	NA	NA	NA	NA	NA	-0.008062	0.013316	-0.005254	-0.028831	0.017992	0.010839	NA	NA	NA	NA	NA	NA	NA	NA	NA	-0.040945	0.032821	0.008124	NA	NA	NA	NA	NA	NA	NA	NA	NA	-0.005947	0.00752	-0.001574	NA	NA	NA
213869_x_at	THY1	0.380952	0.555556	-0.642857	0.380952	0.555556	-0.642857	NA	NA	NA	-0.036106	0.078373	-0.042267	NA	NA	NA	NA	NA	NA	-0.112488	0.398972	-0.286484	NA	NA	NA	0.00449	0.020879	-0.025369	NA	NA	NA	NA	NA	NA	NA	NA	NA	NA	NA	NA	0.284647	0.303022	-0.58767	NA	NA	NA
213907_at	EEF1E1	0.0714286	-0.111111	0.285714	0.0714286	-0.111111	0.285714	NA	NA	NA	NA	NA	NA	NA	NA	NA	-0.005904	-0.054849	0.060753	NA	NA	NA	NA	NA	NA	0.004076	-0.088184	0.084108	-0.076218	-0.224222	0.30044	-0.016616	-0.10993	0.126546	NA	NA	NA	NA	NA	NA	NA	NA	NA	NA	NA	NA
214270_s_at	MAPRE3	0.0714286	0.111111	0.142857	0.0714286	0.111111	0.142857	NA	NA	NA	-0.225052	-0.050802	0.275855	-0.010645	-0.000843	0.011488	-0.065742	0.000687	0.065055	-0.146105	0.021467	0.124638	NA	NA	NA	NA	NA	NA	NA	NA	NA	NA	NA	NA	NA	NA	NA	NA	NA	NA	NA	NA	NA	NA	NA	NA
214279_s_at	NDRG2	0.166667	-0.888889	-0.142857	0.166667	-0.888889	-0.142857	NA	NA	NA	NA	NA	NA	0.291594	-0.179017	-0.112577	NA	NA	NA	NA	NA	NA	NA	NA	NA	NA	NA	NA	0.289569	-0.46145	0.171881	NA	NA	NA	NA	NA	NA	0.410581	-0.694932	0.284351	0.238941	-0.204179	-0.034762	NA	NA	NA
214360_at	SMARCA4	0.0238095	0.333333	0.0714286	0.0238095	0.333333	0.0714286	NA	NA	NA	NA	NA	NA	-0.00268	0.00187	0.00081	NA	NA	NA	NA	NA	NA	NA	NA	NA	NA	NA	NA	-0.002959	0.0054	-0.002441	-0.006391	0.010025	-0.003634	NA	NA	NA	-0.039368	0.030139	0.009229	NA	NA	NA	NA	NA	NA
214727_at	BRCA2	0.142857	0.111111	0.142857	0.142857	0.111111	0.142857	NA	NA	NA	NA	NA	NA	NA	NA	NA	-0.294648	-0.360592	0.65524	NA	NA	NA	NA	NA	NA	NA	NA	NA	-0.170797	-0.29741	0.468206	NA	NA	NA	-0.025924	-0.031252	0.057176	NA	NA	NA	-0.026213	-0.186407	0.21262	NA	NA	NA
214752_x_at	FLNA	0.0952381	0.222222	-0.285714	0.0952381	0.222222	-0.285714	0.087881	0.298317	-0.386198	NA	NA	NA	0.166556	0.247555	-0.414111	NA	NA	NA	NA	NA	NA	NA	NA	NA	NA	NA	NA	NA	NA	NA	0.057903	0.534039	-0.591942	0.038417	0.159126	-0.197543	NA	NA	NA	NA	NA	NA	NA	NA	NA
216326_s_at	HDAC3	0.142857	-0.444444	-0.285714	0.142857	-0.444444	-0.285714	0.117937	-0.163374	0.045438	0.162331	-0.08222	-0.080112	0.053001	-0.091158	0.038157	NA	NA	NA	NA	NA	NA	NA	NA	NA	NA	NA	NA	NA	NA	NA	NA	NA	NA	NA	NA	NA	0.152198	-0.079784	-0.072414	NA	NA	NA	NA	NA	NA
216991_at	ZNF224	0.0238095	0.111111	0	0.0238095	0.111111	0	NA	NA	NA	-0.00021	0.000944	-0.000734	NA	NA	NA	NA	NA	NA	NA	NA	NA	-0.003639	0.013243	-0.009604	-0.000842	0.006437	-0.005594	-0.002411	0.007193	-0.004781	NA	NA	NA	NA	NA	NA	NA	NA	NA	NA	NA	NA	NA	NA	NA
217163_at	ESR1	1	1	1	1	1	1	0	0	0	NA	NA	NA	NA	NA	NA	NA	NA	NA	0	0	0	0	0	0	NA	NA	NA	NA	NA	NA	NA	NA	NA	NA	NA	NA	NA	NA	NA	0	0	0	NA	NA	NA
218234_at	ING4	0.142857	-0.444444	0.0714286	0.142857	-0.444444	0.0714286	NA	NA	NA	NA	NA	NA	0.080282	-0.13879	0.058508	0.05933	-0.066555	0.007225	NA	NA	NA	0.047349	-0.045706	-0.001643	NA	NA	NA	NA	NA	NA	0.052301	-0.063783	0.011483	NA	NA	NA	NA	NA	NA	NA	NA	NA	NA	NA	NA
218525_s_at	HIF1AN	-0.642857	-0.333333	-0.214286	-0.642857	-0.333333	-0.214286	NA	NA	NA	NA	NA	NA	NA	NA	NA	-0.005336	-0.002589	0.007925	NA	NA	NA	-0.073101	0.028646	0.044455	NA	NA	NA	NA	NA	NA	NA	NA	NA	-0.067779	0.025715	0.042064	-0.192384	-0.102225	0.29461	NA	NA	NA	NA	NA	NA
219042_at	LZTS1	0.047619	0.444444	-0.642857	0.047619	0.444444	-0.642857	NA	NA	NA	NA	NA	NA	-0.006382	0.027595	-0.021214	-0.030832	0.076159	-0.045327	-0.025311	0.050621	-0.025311	NA	NA	NA	0.002917	0.004404	-0.007321	NA	NA	NA	NA	NA	NA	NA	NA	NA	NA	NA	NA	NA	NA	NA	NA	NA	NA
219214_s_at	RBAK	0	-0.888889	0.0714286	0	-0.888889	0.0714286	NA	NA	NA	NA	NA	NA	NA	NA	NA	-0.056667	-0.093098	0.149765	NA	NA	NA	NA	NA	NA	NA	NA	NA	-0.139972	-0.233092	0.373065	NA	NA	NA	NA	NA	NA	0.037202	-0.126759	0.089557	-0.017996	-0.027865	0.045861	NA	NA	NA
219533_at	CDKN1C	1	1	1	1	1	1	0	0	0	NA	NA	NA	NA	NA	NA	NA	NA	NA	0	0	0	0	0	0	NA	NA	NA	NA	NA	NA	NA	NA	NA	NA	NA	NA	NA	NA	NA	0	0	0	NA	NA	NA
219784_at	FBXO31	-0.595238	-0.555556	-0.357143	-0.595238	-0.555556	-0.357143	-0.029862	0.009944	0.019918	NA	NA	NA	NA	NA	NA	NA	NA	NA	-0.07671	0.021631	0.05508	-0.036141	-0.00763	0.043771	NA	NA	NA	NA	NA	NA	NA	NA	NA	NA	NA	NA	-0.189023	-0.11078	0.299803	NA	NA	NA	NA	NA	NA
219785_s_at	FBXO31	-0.238095	0.111111	0.428571	-0.238095	0.111111	0.428571	-0.0387	-0.016741	0.055441	NA	NA	NA	NA	NA	NA	NA	NA	NA	NA	NA	NA	-0.03105	-0.02367	0.05472	NA	NA	NA	NA	NA	NA	NA	NA	NA	NA	NA	NA	-0.350506	-0.126755	0.477261	-0.006219	0.002064	0.004155	NA	NA	NA
220227_at	CDH4	0.0952381	-0.222222	-0.428571	0.0952381	-0.222222	-0.428571	NA	NA	NA	0.465083	-0.09405	-0.371033	NA	NA	NA	NA	NA	NA	NA	NA	NA	NA	NA	NA	0.027491	0.012272	-0.039763	NA	NA	NA	NA	NA	NA	0.023411	0.015103	-0.038514	0.926205	-0.111911	-0.814294	NA	NA	NA	NA	NA	NA
221721_s_at	LZTS1	1	1	1	1	1	1	0	0	0	NA	NA	NA	NA	NA	NA	NA	NA	NA	0	0	0	0	0	0	NA	NA	NA	NA	NA	NA	NA	NA	NA	NA	NA	NA	NA	NA	NA	0	0	0	NA	NA	NA
221722_x_at	LZTS1	1	1	1	1	1	1	0	0	0	NA	NA	NA	NA	NA	NA	NA	NA	NA	0	0	0	0	0	0	NA	NA	NA	NA	NA	NA	NA	NA	NA	NA	NA	NA	NA	NA	NA	0	0	0	NA	NA	NA
221841_s_at	KLF4	0.404762	-0.777778	-0.142857	0.404762	-0.777778	-0.142857	NA	NA	NA	NA	NA	NA	NA	NA	NA	NA	NA	NA	0.591962	-0.36133	-0.230632	NA	NA	NA	NA	NA	NA	0.393676	-0.712895	0.319219	NA	NA	NA	1.15078	-0.600185	-0.550601	NA	NA	NA	0.473144	-0.237948	-0.235196	NA	NA	NA
33322_i_at	SFN	-0.333333	0.222222	0	-0.333333	0.222222	0	NA	NA	NA	NA	NA	NA	-0.183251	0.13024	0.053011	NA	NA	NA	NA	NA	NA	-0.120604	0.154825	-0.03422	NA	NA	NA	NA	NA	NA	NA	NA	NA	-0.141243	0.072258	0.068985	NA	NA	NA	-0.035965	0.029886	0.006079	NA	NA	NA
33323_r_at	SFN	-0.285714	0.222222	0.0714286	-0.285714	0.222222	0.0714286	NA	NA	NA	NA	NA	NA	-0.193244	0.132022	0.061222	NA	NA	NA	NA	NA	NA	-0.160119	0.159333	0.000786	NA	NA	NA	NA	NA	NA	NA	NA	NA	-0.239717	0.243048	-0.003331	-0.498834	0.629219	-0.130385	NA	NA	NA	NA	NA	NA
41856_at	UNC5B	0.190476	-0.333333	-0.785714	0.190476	-0.333333	-0.785714	NA	NA	NA	NA	NA	NA	0.161635	-0.007869	-0.153766	0.086967	-0.030115	-0.056851	NA	NA	NA	NA	NA	NA	NA	NA	NA	NA	NA	NA	NA	NA	NA	NA	NA	NA	0.361776	0.06318	-0.424956	NA	NA	NA	0.015813	0.012919	-0.028732
47550_at	LZTS1	0.238095	0.666667	-0.928571	0.238095	0.666667	-0.928571	NA	NA	NA	NA	NA	NA	NA	NA	NA	0.120964	0.138242	-0.259206	0.068919	0.482593	-0.551512	0.000943	0.001473	-0.002416	0.00032	0.003777	-0.004098	NA	NA	NA	NA	NA	NA	NA	NA	NA	NA	NA	NA	NA	NA	NA	NA	NA	NA
200693_at	YWHAQ	0.428571	-1	0.357143	0.428571	-1	0.357143	0.141776	-0.276404	0.134628	NA	NA	NA	0.193155	-0.361286	0.168131	NA	NA	NA	NA	NA	NA	NA	NA	NA	NA	NA	NA	NA	NA	NA	NA	NA	NA	NA	NA	NA	0.182616	-0.342296	0.15968	NA	NA	NA	NA	NA	NA
200879_s_at	EPAS1	0.285714	-0.555556	-0.857143	0.285714	-0.555556	-0.857143	NA	NA	NA	NA	NA	NA	NA	NA	NA	NA	NA	NA	NA	NA	NA	NA	NA	NA	NA	NA	NA	NA	NA	NA	0.019291	3.1e-05	-0.019322	NA	NA	NA	1.1337	-0.407606	-0.726095	NA	NA	NA	0.408088	0.006303	-0.414391
200998_s_at	CKAP4	-0.119048	-0.666667	0.5	-0.119048	-0.666667	0.5	0.122413	-0.469207	0.346795	NA	NA	NA	0.023336	-0.14326	0.119923	NA	NA	NA	NA	NA	NA	NA	NA	NA	NA	NA	NA	0.054011	-0.137103	0.083093	NA	NA	NA	NA	NA	NA	NA	NA	NA	NA	NA	NA	NA	NA	NA
201349_at	SLC9A3R1	0.238095	-0.444444	-0.0714286	0.238095	-0.444444	-0.0714286	0.338614	-0.276245	-0.062369	0.066591	-0.059544	-0.007048	NA	NA	NA	NA	NA	NA	NA	NA	NA	NA	NA	NA	0.160513	-0.240124	0.079611	NA	NA	NA	NA	NA	NA	NA	NA	NA	NA	NA	NA	NA	NA	NA	NA	NA	NA
201389_at	ITGA5	0.261905	0.333333	-0.571429	0.261905	0.333333	-0.571429	0.11135	0.635147	-0.746498	NA	NA	NA	0.091415	0.252865	-0.34428	NA	NA	NA	NA	NA	NA	NA	NA	NA	NA	NA	NA	NA	NA	NA	NA	NA	NA	0.107378	0.183765	-0.291143	NA	NA	NA	NA	NA	NA	NA	NA	NA
201393_s_at	IGF2R	0.047619	-0.666667	0.428571	0.047619	-0.666667	0.428571	NA	NA	NA	NA	NA	NA	NA	NA	NA	NA	NA	NA	NA	NA	NA	-0.042555	-0.151179	0.193734	NA	NA	NA	0.186168	-0.492144	0.305977	NA	NA	NA	NA	NA	NA	NA	NA	NA	0.013904	-0.085578	0.071673	NA	NA	NA
201506_at	TGFBI	0.142857	-0.333333	-0.214286	0.142857	-0.333333	-0.214286	NA	NA	NA	NA	NA	NA	NA	NA	NA	0.153945	-0.187846	0.033901	NA	NA	NA	0.417757	-0.250948	-0.166808	NA	NA	NA	NA	NA	NA	NA	NA	NA	0.614437	-0.395475	-0.218962	NA	NA	NA	NA	NA	NA	NA	NA	NA
201579_at	FAT1	0.166667	-0.444444	0.5	0.166667	-0.444444	0.5	0.170225	-0.352662	0.182437	NA	NA	NA	NA	NA	NA	NA	NA	NA	-0.076407	-0.437634	0.514041	NA	NA	NA	NA	NA	NA	0.137203	-0.292709	0.155506	NA	NA	NA	NA	NA	NA	NA	NA	NA	NA	NA	NA	NA	NA	NA
201837_s_at	SUPT7L	-0.142857	0.333333	0.5	-0.142857	0.333333	0.5	NA	NA	NA	NA	NA	NA	NA	NA	NA	-0.0261	-0.006087	0.032186	-0.190771	0.058927	0.131844	NA	NA	NA	NA	NA	NA	NA	NA	NA	NA	NA	NA	-0.174891	-0.151581	0.326472	NA	NA	NA	NA	NA	NA	NA	NA	NA
201906_s_at	CTDSPL	-0.142857	-0.333333	0.428571	-0.142857	-0.333333	0.428571	-0.058426	-0.458545	0.516972	NA	NA	NA	NA	NA	NA	-0.004329	-0.139605	0.143934	NA	NA	NA	NA	NA	NA	NA	NA	NA	NA	NA	NA	NA	NA	NA	0.028823	-0.189675	0.160851	NA	NA	NA	NA	NA	NA	NA	NA	NA
202034_x_at	RB1CC1	0.0238095	-0.333333	0.142857	0.0238095	-0.333333	0.142857	NA	NA	NA	NA	NA	NA	NA	NA	NA	NA	NA	NA	NA	NA	NA	NA	NA	NA	NA	NA	NA	-0.142441	-0.501421	0.643862	NA	NA	NA	0.015623	-0.258735	0.243112	NA	NA	NA	-0.024336	-0.058532	0.082868	NA	NA	NA
202062_s_at	SEL1L	0.0714286	-0.666667	0.285714	0.0714286	-0.666667	0.285714	NA	NA	NA	NA	NA	NA	NA	NA	NA	NA	NA	NA	NA	NA	NA	NA	NA	NA	NA	NA	NA	0.197229	-0.468049	0.27082	NA	NA	NA	0.015204	-0.199275	0.184071	NA	NA	NA	NA	NA	NA	-0.049529	-0.054077	0.103607
2028_s_at	E2F1	0.047619	0.222222	0.214286	0.047619	0.222222	0.214286	-0.147729	0.197955	-0.050226	NA	NA	NA	NA	NA	NA	NA	NA	NA	-0.073501	0.132748	-0.059247	NA	NA	NA	NA	NA	NA	NA	NA	NA	NA	NA	NA	NA	NA	NA	NA	NA	NA	-0.030482	0.048835	-0.018354	NA	NA	NA
202980_s_at	SIAH1	0.119048	-0.444444	-0.142857	0.119048	-0.444444	-0.142857	NA	NA	NA	NA	NA	NA	0.134818	-0.179223	0.044406	NA	NA	NA	NA	NA	NA	0.096274	-0.130574	0.0343	NA	NA	NA	NA	NA	NA	0.14794	-0.22617	0.07823	NA	NA	NA	NA	NA	NA	NA	NA	NA	NA	NA	NA
203050_at	TP53BP1	-0.142857	-0.222222	0.571429	-0.142857	-0.222222	0.571429	-0.070856	-0.098072	0.168928	NA	NA	NA	NA	NA	NA	-0.012014	-0.101347	0.113361	NA	NA	NA	NA	NA	NA	NA	NA	NA	-0.171682	-0.204006	0.375688	NA	NA	NA	NA	NA	NA	NA	NA	NA	NA	NA	NA	NA	NA	NA
203056_s_at	PRDM2	-0.309524	0.555556	0.214286	-0.309524	0.555556	0.214286	NA	NA	NA	-0.080589	0.051493	0.029096	NA	NA	NA	NA	NA	NA	-0.313625	0.227012	0.086612	NA	NA	NA	NA	NA	NA	NA	NA	NA	NA	NA	NA	-0.097297	0.051573	0.045724	NA	NA	NA	NA	NA	NA	NA	NA	NA
203065_s_at	CAV1	0.595238	-1	-0.571429	0.595238	-1	-0.571429	NA	NA	NA	NA	NA	NA	NA	NA	NA	NA	NA	NA	NA	NA	NA	0.486009	-0.443898	-0.042111	NA	NA	NA	NA	NA	NA	0.540599	-0.325216	-0.215384	0.774536	-0.513855	-0.260681	NA	NA	NA	NA	NA	NA	NA	NA	NA
203272_s_at	TUSC2	-0.404762	-0.111111	0.428571	-0.404762	-0.111111	0.428571	NA	NA	NA	NA	NA	NA	NA	NA	NA	NA	NA	NA	-0.158628	0.026842	0.131786	-0.08891	-0.027061	0.115971	NA	NA	NA	NA	NA	NA	NA	NA	NA	NA	NA	NA	-0.382969	-0.266669	0.649638	NA	NA	NA	NA	NA	NA
203628_at	IGF1R	-0.166667	0.777778	-0.214286	-0.166667	0.777778	-0.214286	NA	NA	NA	NA	NA	NA	-0.081511	0.167096	-0.085585	NA	NA	NA	NA	NA	NA	NA	NA	NA	NA	NA	NA	NA	NA	NA	0.030513	0.039676	-0.070188	NA	NA	NA	NA	NA	NA	-0.052398	0.123863	-0.071465	NA	NA	NA
203692_s_at	E2F3	-0.333333	0.888889	0	-0.333333	0.888889	0	NA	NA	NA	-0.054894	0.072962	-0.018068	-0.236087	0.194648	0.041439	-0.154917	0.110766	0.044151	NA	NA	NA	NA	NA	NA	NA	NA	NA	NA	NA	NA	NA	NA	NA	NA	NA	NA	NA	NA	NA	NA	NA	NA	NA	NA	NA
204071_s_at	TOPORS	0.190476	-0.111111	0.142857	0.190476	-0.111111	0.142857	NA	NA	NA	NA	NA	NA	0.314751	-0.28308	-0.03167	NA	NA	NA	NA	NA	NA	NA	NA	NA	NA	NA	NA	NA	NA	NA	NA	NA	NA	0.153737	-0.199667	0.045931	0.172969	-0.193491	0.020522	NA	NA	NA	NA	NA	NA
204268_at	S100A2	-0.547619	-0.333333	0.214286	-0.547619	-0.333333	0.214286	NA	NA	NA	NA	NA	NA	NA	NA	NA	NA	NA	NA	NA	NA	NA	-0.068429	-0.03549	0.103919	NA	NA	NA	NA	NA	NA	NA	NA	NA	-0.181475	0.065338	0.116137	-1.83131	-0.112155	1.94346	NA	NA	NA	NA	NA	NA
204325_s_at	NF1	-0.0952381	0.444444	0.357143	-0.0952381	0.444444	0.357143	NA	NA	NA	NA	NA	NA	NA	NA	NA	NA	NA	NA	NA	NA	NA	NA	NA	NA	-0.019104	0.012592	0.006511	NA	NA	NA	NA	NA	NA	-0.02974	0.019602	0.010139	NA	NA	NA	-0.002464	0.00473	-0.002266	NA	NA	NA
204508_s_at	CA12	0.333333	-0.111111	-0.428571	0.333333	-0.111111	-0.428571	NA	NA	NA	NA	NA	NA	NA	NA	NA	NA	NA	NA	0.392639	-0.011051	-0.381589	NA	NA	NA	NA	NA	NA	NA	NA	NA	0.141084	0.049039	-0.190123	0.037542	-0.002717	-0.034825	NA	NA	NA	NA	NA	NA	NA	NA	NA
204602_at	DKK1	0.214286	0	0.0714286	0.214286	0	0.0714286	NA	NA	NA	1.382	-0.768097	-0.613908	NA	NA	NA	NA	NA	NA	NA	NA	NA	NA	NA	NA	NA	NA	NA	NA	NA	NA	0.059916	-0.032026	-0.02789	NA	NA	NA	0.083891	-0.158697	0.074805	NA	NA	NA	NA	NA	NA
205067_at	IL1B	0.190476	-0.444444	-0.357143	0.190476	-0.444444	-0.357143	NA	NA	NA	NA	NA	NA	NA	NA	NA	NA	NA	NA	NA	NA	NA	0.447978	-0.403321	-0.044657	NA	NA	NA	0.551623	-0.512954	-0.038669	NA	NA	NA	NA	NA	NA	NA	NA	NA	0.000138	-0.000103	-3.5e-05	NA	NA	NA
205173_x_at	CD58	0.333333	-1	0.357143	0.333333	-1	0.357143	NA	NA	NA	NA	NA	NA	NA	NA	NA	0.04823	-0.113002	0.064772	NA	NA	NA	NA	NA	NA	0.241103	-0.544502	0.3034	0.30749	-0.641634	0.334145	NA	NA	NA	NA	NA	NA	NA	NA	NA	NA	NA	NA	NA	NA	NA
205226_at	PDGFRL	0.0238095	-0.111111	0	0.0238095	-0.111111	0	NA	NA	NA	0.341477	-0.27291	-0.068567	NA	NA	NA	NA	NA	NA	NA	NA	NA	NA	NA	NA	NA	NA	NA	0.561916	-0.325596	-0.23632	NA	NA	NA	0.80583	-0.436104	-0.369726	NA	NA	NA	NA	NA	NA	NA	NA	NA
205289_at	BMP2	0.261905	-0.777778	-0.428571	0.261905	-0.777778	-0.428571	NA	NA	NA	NA	NA	NA	NA	NA	NA	0.358974	-0.27514	-0.083834	NA	NA	NA	0.262202	-0.281322	0.01912	NA	NA	NA	NA	NA	NA	NA	NA	NA	0.24529	-0.154949	-0.090341	NA	NA	NA	NA	NA	NA	NA	NA	NA
205810_s_at	WASL	0.0238095	0.777778	0.0714286	0.0238095	0.777778	0.0714286	NA	NA	NA	NA	NA	NA	NA	NA	NA	NA	NA	NA	-0.145059	0.121875	0.023184	-0.025982	0.044498	-0.018516	-0.088177	0.114	-0.025823	NA	NA	NA	NA	NA	NA	NA	NA	NA	NA	NA	NA	NA	NA	NA	NA	NA	NA
205858_at	NGFR	0.0714286	0.333333	-0.642857	0.0714286	0.333333	-0.642857	NA	NA	NA	NA	NA	NA	-0.001082	0.091843	-0.090761	NA	NA	NA	NA	NA	NA	NA	NA	NA	NA	NA	NA	NA	NA	NA	0.039208	0.05032	-0.089528	NA	NA	NA	NA	NA	NA	0.056123	0.110309	-0.166432	NA	NA	NA
205980_s_at	PRR5	-0.428571	0.444444	0.357143	-0.428571	0.444444	0.357143	NA	NA	NA	NA	NA	NA	-0.221174	0.200654	0.020519	NA	NA	NA	NA	NA	NA	-0.10228	0.081624	0.020656	NA	NA	NA	NA	NA	NA	NA	NA	NA	-0.53839	0.324589	0.213801	NA	NA	NA	NA	NA	NA	NA	NA	NA
206057_x_at	SPN	0	0.222222	0.0714286	0	0.222222	0.0714286	NA	NA	NA	-0.004787	0.006607	-0.00182	NA	NA	NA	NA	NA	NA	NA	NA	NA	NA	NA	NA	NA	NA	NA	NA	NA	NA	NA	NA	NA	-0.023604	0.036694	-0.01309	NA	NA	NA	NA	NA	NA	-0.024007	0.03896	-0.014953
206166_s_at	CLCA2	0.0238095	0.222222	0	0.0238095	0.222222	0	NA	NA	NA	NA	NA	NA	NA	NA	NA	NA	NA	NA	NA	NA	NA	NA	NA	NA	0.000341	0.018046	-0.018387	NA	NA	NA	-0.00637	0.019587	-0.013216	NA	NA	NA	NA	NA	NA	-0.000537	0.001074	-0.000537	NA	NA	NA
206866_at	CDH4	-0.0714286	0.333333	-0.428571	-0.0714286	0.333333	-0.428571	-0.001379	0.002758	-0.001379	NA	NA	NA	NA	NA	NA	NA	NA	NA	NA	NA	NA	NA	NA	NA	NA	NA	NA	-0.04267	0.097157	-0.054487	-0.001212	0.010847	-0.009635	NA	NA	NA	NA	NA	NA	NA	NA	NA	NA	NA	NA
206877_at	MXD1	0.047619	0	0	0.047619	0	0	NA	NA	NA	0.001423	0.000127	-0.00155	NA	NA	NA	0.063145	-0.026767	-0.036379	NA	NA	NA	NA	NA	NA	0.145826	0.01242	-0.158245	NA	NA	NA	NA	NA	NA	NA	NA	NA	NA	NA	NA	NA	NA	NA	NA	NA	NA
207042_at	E2F2	0.047619	0.111111	0.142857	0.047619	0.111111	0.142857	NA	NA	NA	NA	NA	NA	NA	NA	NA	NA	NA	NA	NA	NA	NA	NA	NA	NA	NA	NA	NA	-0.032671	0.01036	0.022312	-0.12516	-0.081878	0.207038	NA	NA	NA	NA	NA	NA	NA	NA	NA	-0.057753	-0.041631	0.099385
207058_s_at	PARK2	0.142857	0	0	0.142857	0	0	NA	NA	NA	NA	NA	NA	NA	NA	NA	0.005233	0.001657	-0.00689	NA	NA	NA	NA	NA	NA	NA	NA	NA	NA	NA	NA	0.001206	0.000994	-0.0022	NA	NA	NA	NA	NA	NA	NA	NA	NA	0.07329	0.014028	-0.087318
207382_at	TP63	0	0.666667	0	0	0.666667	0	NA	NA	NA	-0.048014	0.102146	-0.054132	-0.009009	0.025806	-0.016797	NA	NA	NA	NA	NA	NA	NA	NA	NA	NA	NA	NA	NA	NA	NA	NA	NA	NA	NA	NA	NA	NA	NA	NA	NA	NA	NA	0.190659	0.23675	-0.427409
207686_s_at	CASP8	-0.0238095	-0.777778	0.142857	-0.0238095	-0.777778	0.142857	-0.014031	-0.018163	0.032194	-0.004999	-0.005344	0.010343	NA	NA	NA	0.050791	-0.27313	0.222339	NA	NA	NA	NA	NA	NA	NA	NA	NA	NA	NA	NA	NA	NA	NA	NA	NA	NA	NA	NA	NA	NA	NA	NA	NA	NA	NA
208153_s_at	FAT2	0	0.111111	0.142857	0	0.111111	0.142857	NA	NA	NA	NA	NA	NA	NA	NA	NA	NA	NA	NA	NA	NA	NA	-0.177595	-0.169742	0.347337	NA	NA	NA	NA	NA	NA	NA	NA	NA	-0.114843	-0.055435	0.170279	-0.069578	0.028262	0.041316	NA	NA	NA	NA	NA	NA
208173_at	IFNB1	0	0.111111	0.0714286	0	0.111111	0.0714286	NA	NA	NA	NA	NA	NA	-0.024387	0.038087	-0.0137	NA	NA	NA	NA	NA	NA	NA	NA	NA	NA	NA	NA	NA	NA	NA	NA	NA	NA	NA	NA	NA	-0.042527	0.070879	-0.028352	-0.00997	0.017384	-0.007414	NA	NA	NA
208413_at	RARB	0	0.111111	0.0714286	0	0.111111	0.0714286	NA	NA	NA	NA	NA	NA	-0.003199	0.002958	0.000242	NA	NA	NA	NA	NA	NA	NA	NA	NA	NA	NA	NA	NA	NA	NA	-0.006733	0.007446	-0.000712	NA	NA	NA	-0.016716	0.010173	0.006543	NA	NA	NA	NA	NA	NA
208415_x_at	ING1	0.214286	-0.555556	-0.0714286	0.214286	-0.555556	-0.0714286	NA	NA	NA	NA	NA	NA	0.151595	-0.149299	-0.002296	NA	NA	NA	NA	NA	NA	NA	NA	NA	NA	NA	NA	NA	NA	NA	0.090998	-0.163182	0.072184	0.153613	-0.233307	0.079694	NA	NA	NA	NA	NA	NA	NA	NA	NA
208530_s_at	RARB	-0.0238095	0.222222	0.142857	-0.0238095	0.222222	0.142857	NA	NA	NA	NA	NA	NA	-0.006694	0.003692	0.003002	NA	NA	NA	NA	NA	NA	-0.012619	0.011205	0.001414	NA	NA	NA	NA	NA	NA	NA	NA	NA	-0.054277	0.072713	-0.018436	NA	NA	NA	NA	NA	NA	NA	NA	NA
208549_x_at	PTMA	-0.214286	0.777778	-0.214286	-0.214286	0.777778	-0.214286	NA	NA	NA	-0.016494	0.053445	-0.036951	NA	NA	NA	NA	NA	NA	NA	NA	NA	-0.009877	0.095967	-0.08609	NA	NA	NA	NA	NA	NA	NA	NA	NA	NA	NA	NA	0.133046	0.244428	-0.377474	NA	NA	NA	NA	NA	NA
208961_s_at	KLF6	0.309524	-0.555556	-0.142857	0.309524	-0.555556	-0.142857	NA	NA	NA	NA	NA	NA	NA	NA	NA	NA	NA	NA	NA	NA	NA	0.333483	-0.280629	-0.052854	NA	NA	NA	0.45624	-0.278761	-0.177478	NA	NA	NA	0.426828	-0.28306	-0.143767	NA	NA	NA	NA	NA	NA	NA	NA	NA
209032_s_at	CADM1	-0.261905	0.555556	0.142857	-0.261905	0.555556	0.142857	NA	NA	NA	NA	NA	NA	NA	NA	NA	NA	NA	NA	NA	NA	NA	NA	NA	NA	-0.016642	0.022771	-0.006128	-0.064351	0.090809	-0.026458	NA	NA	NA	-0.212713	0.178352	0.034361	NA	NA	NA	NA	NA	NA	NA	NA	NA
209044_x_at	SF3B4	-0.142857	0.444444	0.142857	-0.142857	0.444444	0.142857	NA	NA	NA	NA	NA	NA	NA	NA	NA	-0.068511	0.077105	-0.008594	-0.587862	0.555334	0.032527	NA	NA	NA	NA	NA	NA	NA	NA	NA	-0.146257	0.109759	0.036498	NA	NA	NA	NA	NA	NA	NA	NA	NA	NA	NA	NA
209220_at	GPC3	0.047619	0.111111	0.357143	0.047619	0.111111	0.357143	-0.0645	-0.057619	0.122119	NA	NA	NA	NA	NA	NA	NA	NA	NA	NA	NA	NA	-0.27893	-0.034234	0.313164	NA	NA	NA	NA	NA	NA	NA	NA	NA	NA	NA	NA	-0.941608	-0.182739	1.12435	NA	NA	NA	NA	NA	NA
209242_at	PEG3	-0.0714286	0.111111	-0.357143	-0.0714286	0.111111	-0.357143	NA	NA	NA	NA	NA	NA	0.079591	0.150905	-0.230497	NA	NA	NA	NA	NA	NA	NA	NA	NA	0.09141	0.121411	-0.212821	0.115314	0.143447	-0.258761	NA	NA	NA	NA	NA	NA	NA	NA	NA	NA	NA	NA	NA	NA	NA
209292_at	ID4	0.142857	-0.222222	0	0.142857	-0.222222	0	NA	NA	NA	NA	NA	NA	NA	NA	NA	NA	NA	NA	NA	NA	NA	NA	NA	NA	NA	NA	NA	NA	NA	NA	0.214054	-0.144173	-0.069881	NA	NA	NA	0.367693	-0.39962	0.031927	NA	NA	NA	0.599498	-0.399027	-0.200472
209390_at	TSC1	-0.0714286	0.777778	-0.428571	-0.0714286	0.777778	-0.428571	-0.025213	0.090857	-0.065643	NA	NA	NA	-0.022726	0.195785	-0.173059	NA	NA	NA	NA	NA	NA	NA	NA	NA	NA	NA	NA	NA	NA	NA	NA	NA	NA	NA	NA	NA	NA	NA	NA	NA	NA	NA	0.007391	0.133345	-0.140736
209803_s_at	PHLDA2	0.190476	-0.555556	0	0.190476	-0.555556	0	0.879769	-0.721447	-0.158322	0.474135	-0.361108	-0.113026	NA	NA	NA	NA	NA	NA	NA	NA	NA	NA	NA	NA	NA	NA	NA	0.452104	-0.377854	-0.074251	NA	NA	NA	NA	NA	NA	NA	NA	NA	NA	NA	NA	NA	NA	NA
209863_s_at	TP63	0.047619	0.222222	0.142857	0.047619	0.222222	0.142857	NA	NA	NA	NA	NA	NA	NA	NA	NA	NA	NA	NA	NA	NA	NA	NA	NA	NA	NA	NA	NA	NA	NA	NA	NA	NA	NA	-0.054869	0.036341	0.018528	-0.095583	0.106116	-0.010533	NA	NA	NA	-0.192363	0.126792	0.065571
210141_s_at	INHA	0.0714286	0.222222	0.0714286	0.0714286	0.222222	0.0714286	-0.000785	0.001571	-0.000785	NA	NA	NA	NA	NA	NA	NA	NA	NA	NA	NA	NA	NA	NA	NA	0.001348	0.006965	-0.008313	NA	NA	NA	NA	NA	NA	NA	NA	NA	NA	NA	NA	-9.1e-05	0.000181	-9.1e-05	NA	NA	NA
210202_s_at	BIN1	-0.166667	-0.555556	0.571429	-0.166667	-0.555556	0.571429	NA	NA	NA	NA	NA	NA	NA	NA	NA	-0.037768	-0.152137	0.189905	NA	NA	NA	NA	NA	NA	NA	NA	NA	NA	NA	NA	NA	NA	NA	-0.055886	-0.10555	0.161436	-0.249919	-0.546107	0.796027	NA	NA	NA	NA	NA	NA
210449_x_at	MAPK14	-0.214286	-1	-0.428571	-0.214286	-1	-0.428571	NA	NA	NA	0.172597	-0.234284	0.061687	NA	NA	NA	NA	NA	NA	NA	NA	NA	NA	NA	NA	NA	NA	NA	NA	NA	NA	NA	NA	NA	NA	NA	NA	0.633722	-0.512168	-0.121554	0.046231	-0.039543	-0.006688	NA	NA	NA
210631_at	NF1	0.142857	0.111111	0.285714	0.142857	0.111111	0.285714	NA	NA	NA	NA	NA	NA	NA	NA	NA	NA	NA	NA	NA	NA	NA	NA	NA	NA	0.029559	-0.146476	0.116917	-0.136929	-0.243179	0.380109	NA	NA	NA	NA	NA	NA	-0.057518	-0.098613	0.156132	NA	NA	NA	NA	NA	NA
210931_at	RNF6	0	0.555556	0	0	0.555556	0	-0.000539	0.001078	-0.000539	-0.00082	0.002165	-0.001345	NA	NA	NA	NA	NA	NA	NA	NA	NA	NA	NA	NA	NA	NA	NA	NA	NA	NA	NA	NA	NA	-0.006437	0.013151	-0.006714	NA	NA	NA	NA	NA	NA	NA	NA	NA
210987_x_at	TPM1	0.452381	-0.888889	-0.214286	0.452381	-0.888889	-0.214286	NA	NA	NA	NA	NA	NA	NA	NA	NA	NA	NA	NA	NA	NA	NA	0.604833	-0.369377	-0.235456	NA	NA	NA	NA	NA	NA	NA	NA	NA	0.853479	-0.56008	-0.293399	NA	NA	NA	0.305786	-0.252068	-0.053718	NA	NA	NA
211008_s_at	UBE2I	0.0238095	0.333333	0.142857	0.0238095	0.333333	0.142857	NA	NA	NA	NA	NA	NA	-0.007132	0.010531	-0.003399	-0.009004	0.017725	-0.008721	NA	NA	NA	NA	NA	NA	NA	NA	NA	NA	NA	NA	NA	NA	NA	NA	NA	NA	-0.042976	0.028576	0.0144	NA	NA	NA	NA	NA	NA
211094_s_at	NF1	-0.619048	-0.222222	0.214286	-0.619048	-0.222222	0.214286	NA	NA	NA	NA	NA	NA	-0.040964	0.018139	0.022825	NA	NA	NA	-0.139296	-0.112523	0.25182	NA	NA	NA	-0.107681	0.021223	0.086458	NA	NA	NA	NA	NA	NA	NA	NA	NA	NA	NA	NA	NA	NA	NA	NA	NA	NA
211214_s_at	DAPK1	0.0714286	0.444444	0.142857	0.0714286	0.444444	0.142857	NA	NA	NA	NA	NA	NA	-0.016033	0.014011	0.002022	NA	NA	NA	NA	NA	NA	-0.007256	0.007596	-0.000339	NA	NA	NA	NA	NA	NA	NA	NA	NA	NA	NA	NA	NA	NA	NA	-0.009662	0.01701	-0.007348	NA	NA	NA
211235_s_at	ESR1	0.047619	0.222222	0.0714286	0.047619	0.222222	0.0714286	NA	NA	NA	NA	NA	NA	NA	NA	NA	NA	NA	NA	NA	NA	NA	-0.019433	0.01101	0.008423	NA	NA	NA	NA	NA	NA	NA	NA	NA	NA	NA	NA	-0.065938	0.058305	0.007634	-0.001768	0.003286	-0.001518	NA	NA	NA
211348_s_at	CDC14B	-0.0714286	0.444444	0	-0.0714286	0.444444	0	NA	NA	NA	-0.162603	0.212347	-0.049745	NA	NA	NA	NA	NA	NA	NA	NA	NA	NA	NA	NA	NA	NA	NA	NA	NA	NA	-0.007683	0.014497	-0.006814	NA	NA	NA	NA	NA	NA	-0.017827	0.029661	-0.011833	NA	NA	NA
211540_s_at	RB1	0.0952381	0.222222	0.142857	0.0952381	0.222222	0.142857	NA	NA	NA	-0.017001	0.030423	-0.013423	-0.004677	0.00579	-0.001113	NA	NA	NA	NA	NA	NA	NA	NA	NA	NA	NA	NA	NA	NA	NA	NA	NA	NA	NA	NA	NA	NA	NA	NA	-0.002715	0.001872	0.000842	NA	NA	NA
211627_x_at	ESR1	0.047619	0.555556	0	0.047619	0.555556	0	NA	NA	NA	-0.061443	0.138462	-0.077019	NA	NA	NA	NA	NA	NA	NA	NA	NA	NA	NA	NA	NA	NA	NA	NA	NA	NA	-0.017913	0.046957	-0.029044	NA	NA	NA	NA	NA	NA	NA	NA	NA	-0.040925	0.138284	-0.097359
211834_s_at	TP63	0	0.222222	0	0	0.222222	0	NA	NA	NA	-0.00021	0.000944	-0.000734	NA	NA	NA	NA	NA	NA	-0.002835	0.006101	-0.003267	NA	NA	NA	NA	NA	NA	NA	NA	NA	-0.001194	0.013559	-0.012364	NA	NA	NA	NA	NA	NA	NA	NA	NA	NA	NA	NA
211883_x_at	CEACAM1	-0.0714286	0	-0.5	-0.0714286	0	-0.5	NA	NA	NA	-0.008938	0.077276	-0.068338	NA	NA	NA	NA	NA	NA	NA	NA	NA	NA	NA	NA	-0.005996	0.085935	-0.079939	NA	NA	NA	NA	NA	NA	NA	NA	NA	NA	NA	NA	NA	NA	NA	-0.052884	0.118439	-0.065555
212037_at	PNN	0.333333	-0.666667	0.214286	0.333333	-0.666667	0.214286	NA	NA	NA	NA	NA	NA	0.14085	-0.222598	0.081749	NA	NA	NA	0.297066	-0.265398	-0.031668	NA	NA	NA	NA	NA	NA	NA	NA	NA	NA	NA	NA	NA	NA	NA	0.211445	-0.320499	0.109054	NA	NA	NA	NA	NA	NA
212681_at	EPB41L3	-0.0238095	-0.444444	0.571429	-0.0238095	-0.444444	0.571429	NA	NA	NA	NA	NA	NA	NA	NA	NA	NA	NA	NA	NA	NA	NA	NA	NA	NA	NA	NA	NA	0.12314	-0.274427	0.151287	NA	NA	NA	NA	NA	NA	-0.120959	-0.275612	0.396571	-0.011153	-0.0701	0.081253	NA	NA	NA
212849_at	AXIN1	-0.190476	0.555556	0.357143	-0.190476	0.555556	0.357143	-0.059204	0.10722	-0.048016	NA	NA	NA	-0.065182	0.035282	0.029901	NA	NA	NA	-0.211982	0.255778	-0.043797	NA	NA	NA	NA	NA	NA	NA	NA	NA	NA	NA	NA	NA	NA	NA	NA	NA	NA	NA	NA	NA	NA	NA	NA
213268_at	CAMTA1	0.166667	-0.777778	-0.142857	0.166667	-0.777778	-0.142857	NA	NA	NA	NA	NA	NA	0.073646	-0.086577	0.012931	NA	NA	NA	NA	NA	NA	NA	NA	NA	NA	NA	NA	NA	NA	NA	0.146295	-0.075048	-0.071247	NA	NA	NA	0.10547	-0.126874	0.021403	NA	NA	NA	NA	NA	NA
213337_s_at	SOCS1	0	0.555556	0	0	0.555556	0	NA	NA	NA	-0.018773	0.056101	-0.037328	NA	NA	NA	NA	NA	NA	NA	NA	NA	NA	NA	NA	NA	NA	NA	NA	NA	NA	-0.009373	0.029795	-0.020422	NA	NA	NA	NA	NA	NA	NA	NA	NA	0.000543	0.06274	-0.063283
213536_s_at	UBE2I	0.0714286	0.111111	0	0.0714286	0.111111	0	-0.013225	0.02645	-0.013225	-0.000776	0.002076	-0.0013	NA	NA	NA	NA	NA	NA	NA	NA	NA	NA	NA	NA	NA	NA	NA	NA	NA	NA	NA	NA	NA	-0.001686	0.022847	-0.021161	NA	NA	NA	NA	NA	NA	NA	NA	NA
214111_at	OPCML	-0.166667	-0.444444	-0.857143	-0.166667	-0.444444	-0.857143	NA	NA	NA	NA	NA	NA	NA	NA	NA	NA	NA	NA	0.026444	-0.009614	-0.016831	NA	NA	NA	NA	NA	NA	NA	NA	NA	NA	NA	NA	NA	NA	NA	0.249406	0.070471	-0.319877	0.303613	0.032909	-0.336521	NA	NA	NA
214237_x_at	PAWR	0.0714286	0	0.357143	0.0714286	0	0.357143	NA	NA	NA	NA	NA	NA	NA	NA	NA	-0.039711	-0.059573	0.099284	-7e-06	-7e-06	1.4e-05	NA	NA	NA	NA	NA	NA	-0.031568	-0.039988	0.071556	NA	NA	NA	NA	NA	NA	NA	NA	NA	NA	NA	NA	NA	NA	NA
215078_at	SOD2	-0.214286	0.111111	-0.357143	-0.214286	0.111111	-0.357143	NA	NA	NA	NA	NA	NA	NA	NA	NA	0.153968	0.283387	-0.437356	NA	NA	NA	0.00679	0.087554	-0.094343	NA	NA	NA	NA	NA	NA	NA	NA	NA	NA	NA	NA	0.012425	0.518135	-0.53056	NA	NA	NA	NA	NA	NA
215631_s_at	BRMS1	0	-0.444444	0.428571	0	-0.444444	0.428571	-0.086804	-0.139217	0.22602	NA	NA	NA	NA	NA	NA	NA	NA	NA	NA	NA	NA	NA	NA	NA	NA	NA	NA	-0.054532	-0.363839	0.418371	NA	NA	NA	NA	NA	NA	NA	NA	NA	-0.007345	-0.017777	0.025123	NA	NA	NA
215783_s_at	ALPL	0.0238095	-0.555556	-0.571429	0.0238095	-0.555556	-0.571429	NA	NA	NA	NA	NA	NA	NA	NA	NA	0.134455	0.013955	-0.14841	0.050798	0.025208	-0.076006	NA	NA	NA	NA	NA	NA	0.329048	0.054557	-0.383605	NA	NA	NA	NA	NA	NA	NA	NA	NA	NA	NA	NA	NA	NA	NA
215957_at	UBE2D1	0.047619	0.222222	0	0.047619	0.222222	0	NA	NA	NA	NA	NA	NA	NA	NA	NA	NA	NA	NA	-0.001253	0.002506	-0.001253	NA	NA	NA	-0.002482	0.022237	-0.019755	NA	NA	NA	NA	NA	NA	-0.015263	0.037668	-0.022405	NA	NA	NA	NA	NA	NA	NA	NA	NA
216663_s_at	ZMYND10	0	0.111111	0.285714	0	0.111111	0.285714	NA	NA	NA	NA	NA	NA	NA	NA	NA	NA	NA	NA	NA	NA	NA	NA	NA	NA	NA	NA	NA	NA	NA	NA	NA	NA	NA	-0.15406	0.029371	0.124689	-0.106229	-0.06319	0.169419	NA	NA	NA	-0.00578	0.001232	0.004548
217150_s_at	NF2	-0.357143	0	-0.714286	-0.357143	0	-0.714286	-0.229496	0.466445	-0.236949	-0.03923	0.283904	-0.244675	NA	NA	NA	NA	NA	NA	NA	NA	NA	NA	NA	NA	NA	NA	NA	NA	NA	NA	NA	NA	NA	NA	NA	NA	NA	NA	NA	NA	NA	NA	0.012704	0.066905	-0.079609
217178_at	RARG	1	1	1	1	1	1	0	0	0	NA	NA	NA	NA	NA	NA	NA	NA	NA	0	0	0	NA	NA	NA	NA	NA	NA	NA	NA	NA	NA	NA	NA	NA	NA	NA	NA	NA	NA	0	0	0	NA	NA	NA
217190_x_at	ESR1	0.0238095	0	0.0714286	0.0238095	0	0.0714286	-0.000889	-0.000889	0.001778	NA	NA	NA	-0.022137	-0.085588	0.107725	0.000154	-0.004317	0.004163	NA	NA	NA	NA	NA	NA	NA	NA	NA	NA	NA	NA	NA	NA	NA	NA	NA	NA	NA	NA	NA	NA	NA	NA	NA	NA	NA
218079_s_at	GGNBP2	0.238095	-0.444444	0.285714	0.238095	-0.444444	0.285714	-0.0832	-0.151401	0.234601	NA	NA	NA	0.075737	-0.179147	0.10341	NA	NA	NA	NA	NA	NA	NA	NA	NA	NA	NA	NA	-0.071897	-0.404562	0.476459	NA	NA	NA	NA	NA	NA	NA	NA	NA	NA	NA	NA	NA	NA	NA
218850_s_at	LIMD1	-0.452381	-0.666667	-0.142857	-0.452381	-0.666667	-0.142857	-0.085066	-0.125513	0.210579	-0.003654	-0.155678	0.159332	-0.016779	-0.023004	0.039783	NA	NA	NA	NA	NA	NA	NA	NA	NA	NA	NA	NA	NA	NA	NA	NA	NA	NA	NA	NA	NA	NA	NA	NA	NA	NA	NA	NA	NA	NA
219445_at	GLTSCR1	-0.309524	0.666667	-0.357143	-0.309524	0.666667	-0.357143	NA	NA	NA	-0.004665	0.052931	-0.048265	NA	NA	NA	NA	NA	NA	NA	NA	NA	-0.004821	0.049609	-0.044788	-0.032797	0.172054	-0.139257	NA	NA	NA	NA	NA	NA	NA	NA	NA	NA	NA	NA	NA	NA	NA	NA	NA	NA
219631_at	LRP12	-0.309524	0.333333	0.642857	-0.309524	0.333333	0.642857	-0.256907	-0.161717	0.418624	NA	NA	NA	NA	NA	NA	NA	NA	NA	NA	NA	NA	-0.08772	-0.028325	0.116045	-0.112451	-0.015372	0.127823	NA	NA	NA	NA	NA	NA	NA	NA	NA	NA	NA	NA	NA	NA	NA	NA	NA	NA
219643_at	LRP1B	0.047619	0	0	0.047619	0	0	NA	NA	NA	NA	NA	NA	NA	NA	NA	NA	NA	NA	0.040153	-0.020076	-0.020076	NA	NA	NA	NA	NA	NA	NA	NA	NA	0.089236	-0.025398	-0.063837	NA	NA	NA	NA	NA	NA	NA	NA	NA	0.826322	-0.38885	-0.437472
219813_at	LATS1	0.047619	0.333333	0.142857	0.047619	0.333333	0.142857	-0.066904	0.133601	-0.066698	NA	NA	NA	-0.024973	0.033246	-0.008273	NA	NA	NA	NA	NA	NA	NA	NA	NA	NA	NA	NA	NA	NA	NA	NA	NA	NA	NA	NA	NA	-0.050832	0.026718	0.024114	NA	NA	NA	NA	NA	NA
221092_at	IKZF3	1	1	1	1	1	1	0	0	0	NA	NA	NA	NA	NA	NA	NA	NA	NA	0	0	0	NA	NA	NA	NA	NA	NA	NA	NA	NA	NA	NA	NA	NA	NA	NA	NA	NA	NA	0	0	0	NA	NA	NA
221212_x_at	PBRM1	0.119048	0.333333	0.0714286	0.119048	0.333333	0.0714286	0.001883	0.006498	-0.008381	NA	NA	NA	NA	NA	NA	NA	NA	NA	-0.000787	0.005308	-0.004521	NA	NA	NA	NA	NA	NA	NA	NA	NA	0.000253	0.002738	-0.002991	NA	NA	NA	NA	NA	NA	NA	NA	NA	NA	NA	NA
221287_at	RNASEL	-0.309524	0.888889	0.0714286	-0.309524	0.888889	0.0714286	-0.035287	0.042461	-0.007174	NA	NA	NA	NA	NA	NA	NA	NA	NA	-0.041968	0.060803	-0.018835	NA	NA	NA	-0.087111	0.075519	0.011592	NA	NA	NA	NA	NA	NA	NA	NA	NA	NA	NA	NA	NA	NA	NA	NA	NA	NA
48825_at	ING4	0	-0.333333	0.428571	0	-0.333333	0.428571	NA	NA	NA	NA	NA	NA	NA	NA	NA	NA	NA	NA	-0.047131	-0.403	0.450131	NA	NA	NA	-0.11585	-0.311952	0.427803	NA	NA	NA	NA	NA	NA	NA	NA	NA	NA	NA	NA	-0.024062	-0.097363	0.121425	NA	NA	NA
200638_s_at	YWHAZ	0.47619	-1	0.357143	0.47619	-1	0.357143	NA	NA	NA	0.084569	-0.063454	-0.021115	NA	NA	NA	NA	NA	NA	NA	NA	NA	NA	NA	NA	NA	NA	NA	NA	NA	NA	NA	NA	NA	NA	NA	NA	0.326396	-0.261522	-0.064873	NA	NA	NA	NA	NA	NA
200640_at	YWHAZ	0.452381	-0.777778	0.428571	0.452381	-0.777778	0.428571	NA	NA	NA	NA	NA	NA	NA	NA	NA	NA	NA	NA	NA	NA	NA	NA	NA	NA	NA	NA	NA	NA	NA	NA	0.029325	-0.058022	0.028697	NA	NA	NA	0.235111	-0.185739	-0.049372	NA	NA	NA	NA	NA	NA
200641_s_at	YWHAZ	0.238095	-0.888889	0.142857	0.238095	-0.888889	0.142857	NA	NA	NA	NA	NA	NA	NA	NA	NA	NA	NA	NA	NA	NA	NA	NA	NA	NA	NA	NA	NA	NA	NA	NA	NA	NA	NA	NA	NA	NA	0.51176	-0.597184	0.085424	0.370301	-0.738599	0.368298	NA	NA	NA
200724_at	RPL10	0.0952381	0.111111	0.142857	0.0952381	0.111111	0.142857	NA	NA	NA	NA	NA	NA	NA	NA	NA	-0.002908	-0.002487	0.005395	NA	NA	NA	NA	NA	NA	NA	NA	NA	NA	NA	NA	NA	NA	NA	NA	NA	NA	NA	NA	NA	-0.022453	0.008382	0.014071	NA	NA	NA
200773_x_at	PTMA	-0.0238095	0.222222	0.0714286	-0.0238095	0.222222	0.0714286	NA	NA	NA	NA	NA	NA	NA	NA	NA	NA	NA	NA	-0.078619	0.145328	-0.066709	-0.062847	0.091426	-0.028579	NA	NA	NA	NA	NA	NA	NA	NA	NA	NA	NA	NA	NA	NA	NA	NA	NA	NA	NA	NA	NA
200999_s_at	CKAP4	-0.285714	0.333333	0.428571	-0.285714	0.333333	0.428571	NA	NA	NA	NA	NA	NA	NA	NA	NA	NA	NA	NA	NA	NA	NA	NA	NA	NA	NA	NA	NA	NA	NA	NA	NA	NA	NA	NA	NA	NA	NA	NA	NA	-0.027005	-0.021776	0.048781	-0.33752	0.028161	0.309359
201051_at	ANP32A	0.309524	-0.666667	-0.214286	0.309524	-0.666667	-0.214286	NA	NA	NA	NA	NA	NA	0.134316	-0.268584	0.134268	NA	NA	NA	NA	NA	NA	NA	NA	NA	NA	NA	NA	NA	NA	NA	NA	NA	NA	NA	NA	NA	0.231277	-0.134917	-0.096359	NA	NA	NA	NA	NA	NA
201341_at	ENC1	0.190476	-0.555556	0.0714286	0.190476	-0.555556	0.0714286	0.328307	-0.495476	0.167169	NA	NA	NA	NA	NA	NA	NA	NA	NA	NA	NA	NA	NA	NA	NA	NA	NA	NA	0.390895	-0.269589	-0.121306	NA	NA	NA	NA	NA	NA	NA	NA	NA	NA	NA	NA	NA	NA	NA
201472_at	VBP1	0.428571	-1	0.0714286	0.428571	-1	0.0714286	NA	NA	NA	NA	NA	NA	NA	NA	NA	NA	NA	NA	NA	NA	NA	0.161011	-0.299394	0.138383	NA	NA	NA	NA	NA	NA	NA	NA	NA	NA	NA	NA	0.138113	-0.206073	0.067959	NA	NA	NA	NA	NA	NA
202212_at	PES1	0.238095	-0.222222	-0.571429	0.238095	-0.222222	-0.571429	NA	NA	NA	0.062632	-0.019357	-0.043275	NA	NA	NA	NA	NA	NA	NA	NA	NA	NA	NA	NA	NA	NA	NA	NA	NA	NA	NA	NA	NA	NA	NA	NA	0.282017	-0.047189	-0.234829	NA	NA	NA	NA	NA	NA
202280_at	GAK	0	0.111111	0	0	0.111111	0	0.002365	0.004586	-0.006951	NA	NA	NA	NA	NA	NA	NA	NA	NA	NA	NA	NA	NA	NA	NA	-0.01119	0.044907	-0.033718	NA	NA	NA	NA	NA	NA	NA	NA	NA	NA	NA	NA	NA	NA	NA	NA	NA	NA
202284_s_at	CDKN1A	0	-0.222222	0.142857	0	-0.222222	0.142857	0.399402	-0.827642	0.42824	NA	NA	NA	NA	NA	NA	NA	NA	NA	NA	NA	NA	-0.015128	-0.226271	0.241399	NA	NA	NA	NA	NA	NA	NA	NA	NA	NA	NA	NA	NA	NA	NA	NA	NA	NA	NA	NA	NA
202402_s_at	CARS	-0.214286	0.888889	-0.0714286	-0.214286	0.888889	-0.0714286	NA	NA	NA	NA	NA	NA	NA	NA	NA	NA	NA	NA	NA	NA	NA	-0.090567	0.051055	0.039512	NA	NA	NA	NA	NA	NA	-0.026527	0.040305	-0.013779	NA	NA	NA	NA	NA	NA	NA	NA	NA	NA	NA	NA
202621_at	IRF3	-0.238095	1	-0.285714	-0.238095	1	-0.285714	NA	NA	NA	NA	NA	NA	NA	NA	NA	NA	NA	NA	NA	NA	NA	NA	NA	NA	NA	NA	NA	NA	NA	NA	NA	NA	NA	NA	NA	NA	0.00888	0.209383	-0.218263	-0.014728	0.037151	-0.022423	NA	NA	NA
202819_s_at	TCEB3	0.119048	-0.111111	0	0.119048	-0.111111	0	0.059094	-0.082026	0.022933	0.058443	-0.046849	-0.011593	NA	NA	NA	NA	NA	NA	NA	NA	NA	NA	NA	NA	NA	NA	NA	NA	NA	NA	NA	NA	NA	NA	NA	NA	NA	NA	NA	NA	NA	NA	NA	NA	NA
202823_at	TCEB1	0.333333	-0.888889	0.142857	0.333333	-0.888889	0.142857	NA	NA	NA	NA	NA	NA	NA	NA	NA	NA	NA	NA	0.142691	-0.155326	0.012635	NA	NA	NA	NA	NA	NA	NA	NA	NA	NA	NA	NA	NA	NA	NA	0.160994	-0.320214	0.15922	NA	NA	NA	NA	NA	NA
202905_x_at	NBN	-0.0952381	1	0	-0.0952381	1	0	NA	NA	NA	NA	NA	NA	NA	NA	NA	NA	NA	NA	NA	NA	NA	NA	NA	NA	NA	NA	NA	NA	NA	NA	NA	NA	NA	-0.108104	0.132362	-0.024259	NA	NA	NA	-0.214597	0.168751	0.045846	NA	NA	NA
202907_s_at	NBN	0.357143	-0.555556	-0.0714286	0.357143	-0.555556	-0.0714286	NA	NA	NA	NA	NA	NA	NA	NA	NA	NA	NA	NA	NA	NA	NA	NA	NA	NA	NA	NA	NA	NA	NA	NA	0.089852	-0.151608	0.061756	0.259203	-0.418539	0.159336	NA	NA	NA	NA	NA	NA	NA	NA	NA
203186_s_at	S100A4	0.142857	-0.444444	-0.142857	0.142857	-0.444444	-0.142857	NA	NA	NA	NA	NA	NA	NA	NA	NA	NA	NA	NA	NA	NA	NA	NA	NA	NA	0.341461	-0.52626	0.184799	NA	NA	NA	NA	NA	NA	0.011469	-0.017708	0.00624	NA	NA	NA	NA	NA	NA	NA	NA	NA
203252_at	CDK2AP2	0.166667	-0.777778	-0.0714286	0.166667	-0.777778	-0.0714286	NA	NA	NA	0.139724	-0.141495	0.001771	NA	NA	NA	NA	NA	NA	NA	NA	NA	NA	NA	NA	NA	NA	NA	NA	NA	NA	NA	NA	NA	NA	NA	NA	NA	NA	NA	0.136336	-0.257969	0.121633	NA	NA	NA
203323_at	CAV2	0.404762	-0.888889	-0.0714286	0.404762	-0.888889	-0.0714286	0.241134	-0.28515	0.044017	NA	NA	NA	NA	NA	NA	NA	NA	NA	NA	NA	NA	NA	NA	NA	NA	NA	NA	0.552994	-0.482596	-0.070398	NA	NA	NA	NA	NA	NA	NA	NA	NA	NA	NA	NA	NA	NA	NA
203841_x_at	MAPRE3	0.166667	0	0.0714286	0.166667	0	0.0714286	NA	NA	NA	NA	NA	NA	NA	NA	NA	NA	NA	NA	NA	NA	NA	0.008414	-0.011332	0.002919	NA	NA	NA	NA	NA	NA	NA	NA	NA	NA	NA	NA	NA	NA	NA	0.002915	-0.00393	0.001015	NA	NA	NA
203963_at	CA12	0.214286	0.444444	-0.428571	0.214286	0.444444	-0.428571	NA	NA	NA	NA	NA	NA	NA	NA	NA	NA	NA	NA	0.100522	0.152239	-0.252761	NA	NA	NA	-0.003661	0.017676	-0.014015	NA	NA	NA	NA	NA	NA	NA	NA	NA	NA	NA	NA	NA	NA	NA	NA	NA	NA
204121_at	GADD45G	0.0238095	0.333333	0.285714	0.0238095	0.333333	0.285714	NA	NA	NA	-0.606603	0.321785	0.284819	NA	NA	NA	-0.018197	0.017301	0.000897	NA	NA	NA	NA	NA	NA	NA	NA	NA	NA	NA	NA	NA	NA	NA	NA	NA	NA	NA	NA	NA	NA	NA	NA	NA	NA	NA
204188_s_at	RARG	0.119048	0.222222	-0.0714286	0.119048	0.222222	-0.0714286	NA	NA	NA	0.024471	0.136846	-0.161317	NA	NA	NA	NA	NA	NA	NA	NA	NA	NA	NA	NA	-0.033999	0.082436	-0.048436	NA	NA	NA	NA	NA	NA	NA	NA	NA	NA	NA	NA	NA	NA	NA	NA	NA	NA
204315_s_at	GTSE1	-0.0714286	0.222222	0.214286	-0.0714286	0.222222	0.214286	-0.008568	0.016939	-0.00837	NA	NA	NA	NA	NA	NA	NA	NA	NA	-0.603102	0.37565	0.227451	NA	NA	NA	NA	NA	NA	NA	NA	NA	NA	NA	NA	NA	NA	NA	NA	NA	NA	NA	NA	NA	NA	NA	NA
204457_s_at	GAS1	-0.214286	-0.555556	0	-0.214286	-0.555556	0	NA	NA	NA	NA	NA	NA	NA	NA	NA	NA	NA	NA	NA	NA	NA	NA	NA	NA	NA	NA	NA	NA	NA	NA	NA	NA	NA	NA	NA	NA	NA	NA	NA	-0.018705	-0.120813	0.139519	-0.101847	-0.6462	0.748047
204777_s_at	MAL	-0.214286	-0.111111	0.571429	-0.214286	-0.111111	0.571429	NA	NA	NA	NA	NA	NA	NA	NA	NA	NA	NA	NA	NA	NA	NA	NA	NA	NA	NA	NA	NA	NA	NA	NA	NA	NA	NA	-0.49992	-0.180957	0.680877	-1.38015	-0.444646	1.8248	NA	NA	NA	NA	NA	NA
204991_s_at	NF2	0.047619	0.111111	0.0714286	0.047619	0.111111	0.0714286	NA	NA	NA	NA	NA	NA	NA	NA	NA	NA	NA	NA	NA	NA	NA	NA	NA	NA	NA	NA	NA	NA	NA	NA	NA	NA	NA	NA	NA	NA	-0.079482	0.060632	0.018849	NA	NA	NA	-0.032217	0.039845	-0.007628
205070_at	ING3	0.238095	-0.111111	-0.357143	0.238095	-0.111111	-0.357143	NA	NA	NA	NA	NA	NA	0.223823	-0.069384	-0.154439	NA	NA	NA	NA	NA	NA	NA	NA	NA	NA	NA	NA	NA	NA	NA	NA	NA	NA	NA	NA	NA	0.403437	-0.111075	-0.292362	NA	NA	NA	NA	NA	NA
205122_at	TMEFF1	-0.142857	-0.777778	-0.214286	-0.142857	-0.777778	-0.214286	NA	NA	NA	NA	NA	NA	0.078685	-0.139278	0.060593	NA	NA	NA	NA	NA	NA	NA	NA	NA	0.100539	-0.063449	-0.037091	NA	NA	NA	NA	NA	NA	NA	NA	NA	NA	NA	NA	NA	NA	NA	NA	NA	NA
205296_at	RBL1	-0.119048	0.222222	0.142857	-0.119048	0.222222	0.142857	-0.061921	0.037102	0.024819	NA	NA	NA	NA	NA	NA	NA	NA	NA	NA	NA	NA	NA	NA	NA	NA	NA	NA	NA	NA	NA	NA	NA	NA	NA	NA	NA	NA	NA	NA	-0.137236	0.121748	0.015488	NA	NA	NA
205396_at	SMAD3	-0.547619	-0.333333	-0.285714	-0.547619	-0.333333	-0.285714	-0.160166	-0.059234	0.2194	NA	NA	NA	NA	NA	NA	NA	NA	NA	-0.27093	-0.22063	0.49156	NA	NA	NA	NA	NA	NA	NA	NA	NA	NA	NA	NA	NA	NA	NA	NA	NA	NA	NA	NA	NA	NA	NA	NA
205397_x_at	SMAD3	-0.380952	-0.444444	-0.5	-0.380952	-0.444444	-0.5	NA	NA	NA	0.107966	-0.033484	-0.074482	NA	NA	NA	NA	NA	NA	NA	NA	NA	NA	NA	NA	0.092335	0.073224	-0.165559	NA	NA	NA	NA	NA	NA	NA	NA	NA	NA	NA	NA	NA	NA	NA	NA	NA	NA
205592_at	SLC4A1	0.047619	0.111111	0.142857	0.047619	0.111111	0.142857	NA	NA	NA	-0.002631	-0.001841	0.004472	NA	NA	NA	NA	NA	NA	NA	NA	NA	NA	NA	NA	NA	NA	NA	NA	NA	NA	NA	NA	NA	NA	NA	NA	-1.5993	0.088585	1.51072	NA	NA	NA	NA	NA	NA
205677_s_at	DLEU1	0.357143	-0.555556	-0.428571	0.357143	-0.555556	-0.428571	NA	NA	NA	0.072278	-0.039122	-0.033156	NA	NA	NA	NA	NA	NA	NA	NA	NA	NA	NA	NA	NA	NA	NA	NA	NA	NA	NA	NA	NA	NA	NA	NA	0.437784	-0.308914	-0.12887	NA	NA	NA	NA	NA	NA
206124_s_at	LLGL1	0	0.222222	0.0714286	0	0.222222	0.0714286	NA	NA	NA	NA	NA	NA	NA	NA	NA	NA	NA	NA	NA	NA	NA	NA	NA	NA	NA	NA	NA	-0.026102	0.016772	0.00933	NA	NA	NA	NA	NA	NA	-0.025016	0.040934	-0.015918	NA	NA	NA	NA	NA	NA
206164_at	CLCA2	0.0714286	0.444444	0.214286	0.0714286	0.444444	0.214286	NA	NA	NA	-0.005785	0.006231	-0.000447	NA	NA	NA	NA	NA	NA	NA	NA	NA	NA	NA	NA	NA	NA	NA	NA	NA	NA	NA	NA	NA	-0.044072	0.05536	-0.011288	NA	NA	NA	NA	NA	NA	NA	NA	NA
206189_at	UNC5C	0.047619	0.333333	0	0.047619	0.333333	0	-0.007106	0.014212	-0.007106	NA	NA	NA	NA	NA	NA	NA	NA	NA	NA	NA	NA	NA	NA	NA	-0.008092	0.029013	-0.020922	NA	NA	NA	NA	NA	NA	NA	NA	NA	NA	NA	NA	NA	NA	NA	NA	NA	NA
206215_at	OPCML	-0.309524	-0.888889	-1	-0.309524	-0.888889	-1	NA	NA	NA	NA	NA	NA	NA	NA	NA	NA	NA	NA	NA	NA	NA	NA	NA	NA	NA	NA	NA	NA	NA	NA	0.005528	-0.000967	-0.004561	NA	NA	NA	0.169917	0.061995	-0.231913	NA	NA	NA	NA	NA	NA
206259_at	PROC	-0.785714	-0.222222	0	-0.785714	-0.222222	0	NA	NA	NA	NA	NA	NA	NA	NA	NA	NA	NA	NA	-0.156852	-0.146165	0.303017	NA	NA	NA	NA	NA	NA	NA	NA	NA	NA	NA	NA	NA	NA	NA	-0.736108	-0.376081	1.11219	NA	NA	NA	NA	NA	NA
206326_at	GRP	0.047619	0	0	0.047619	0	0	NA	NA	NA	NA	NA	NA	0.568336	0.033026	-0.601362	NA	NA	NA	NA	NA	NA	0.177297	-0.020898	-0.156398	NA	NA	NA	NA	NA	NA	NA	NA	NA	NA	NA	NA	NA	NA	NA	NA	NA	NA	NA	NA	NA
206576_s_at	CEACAM1	-0.190476	-0.444444	-0.428571	-0.190476	-0.444444	-0.428571	0.156751	-0.312294	0.155543	NA	NA	NA	NA	NA	NA	NA	NA	NA	NA	NA	NA	NA	NA	NA	NA	NA	NA	0.301689	-0.332894	0.031205	NA	NA	NA	NA	NA	NA	NA	NA	NA	NA	NA	NA	NA	NA	NA
206898_at	CDH19	0.0238095	0.222222	0.142857	0.0238095	0.222222	0.142857	-0.395798	0.475315	-0.079517	NA	NA	NA	-0.066405	0.090719	-0.024314	NA	NA	NA	NA	NA	NA	NA	NA	NA	NA	NA	NA	NA	NA	NA	NA	NA	NA	NA	NA	NA	NA	NA	NA	NA	NA	NA	NA	NA	NA
207039_at	CDKN2A	-0.404762	-0.222222	-0.5	-0.404762	-0.222222	-0.5	NA	NA	NA	NA	NA	NA	NA	NA	NA	NA	NA	NA	NA	NA	NA	NA	NA	NA	NA	NA	NA	NA	NA	NA	NA	NA	NA	NA	NA	NA	0.098396	0.232394	-0.33079	-0.000149	0.000299	-0.000149	NA	NA	NA
207388_s_at	PTGES	0.0952381	0.555556	0.214286	0.0952381	0.555556	0.214286	NA	NA	NA	NA	NA	NA	NA	NA	NA	NA	NA	NA	-0.210489	0.116138	0.094351	NA	NA	NA	NA	NA	NA	NA	NA	NA	NA	NA	NA	NA	NA	NA	NA	NA	NA	-0.017046	0.023316	-0.00627	NA	NA	NA
207535_s_at	NFKB2	-0.214286	0.777778	-0.5	-0.214286	0.777778	-0.5	NA	NA	NA	NA	NA	NA	NA	NA	NA	NA	NA	NA	NA	NA	NA	NA	NA	NA	-0.095037	0.191315	-0.096278	NA	NA	NA	0.013776	0.258299	-0.272076	NA	NA	NA	NA	NA	NA	NA	NA	NA	NA	NA	NA
207783_x_at	HUWE1	0.0714286	-0.111111	0.142857	0.0714286	-0.111111	0.142857	NA	NA	NA	NA	NA	NA	NA	NA	NA	NA	NA	NA	NA	NA	NA	NA	NA	NA	NA	NA	NA	0.039123	-0.254054	0.214931	NA	NA	NA	0.014364	-0.042992	0.028629	NA	NA	NA	NA	NA	NA	NA	NA	NA
208022_s_at	CDC14B	0.142857	0.444444	-0.0714286	0.142857	0.444444	-0.0714286	NA	NA	NA	NA	NA	NA	NA	NA	NA	NA	NA	NA	NA	NA	NA	NA	NA	NA	0.016523	0.032018	-0.048542	NA	NA	NA	NA	NA	NA	NA	NA	NA	NA	NA	NA	NA	NA	NA	0.012033	0.15926	-0.171293
208044_s_at	PPARD	-0.619048	0.111111	-0.428571	-0.619048	0.111111	-0.428571	NA	NA	NA	NA	NA	NA	-0.063409	0.07865	-0.015241	NA	NA	NA	-0.18187	0.292233	-0.110363	NA	NA	NA	NA	NA	NA	NA	NA	NA	NA	NA	NA	NA	NA	NA	NA	NA	NA	NA	NA	NA	NA	NA	NA
208121_s_at	PTPRO	-0.214286	-0.444444	0.142857	-0.214286	-0.444444	0.142857	NA	NA	NA	NA	NA	NA	NA	NA	NA	-0.26368	-0.458843	0.722523	NA	NA	NA	NA	NA	NA	0.004755	-0.085943	0.081188	NA	NA	NA	NA	NA	NA	NA	NA	NA	NA	NA	NA	NA	NA	NA	NA	NA	NA
208441_at	IGF1R	0	0.333333	0	0	0.333333	0	NA	NA	NA	-0.000707	0.001939	-0.001232	NA	NA	NA	NA	NA	NA	NA	NA	NA	NA	NA	NA	NA	NA	NA	-0.00187	0.004567	-0.002698	NA	NA	NA	NA	NA	NA	NA	NA	NA	NA	NA	NA	NA	NA	NA
208461_at	HIC1	0.047619	0.333333	0	0.047619	0.333333	0	NA	NA	NA	NA	NA	NA	NA	NA	NA	NA	NA	NA	NA	NA	NA	NA	NA	NA	-0.000765	0.01152	-0.010754	NA	NA	NA	NA	NA	NA	0.004035	0.004174	-0.008209	NA	NA	NA	NA	NA	NA	NA	NA	NA
208599_at	HUWE1	0.0238095	0.333333	0	0.0238095	0.333333	0	-0.016797	0.06191	-0.045113	NA	NA	NA	NA	NA	NA	NA	NA	NA	NA	NA	NA	NA	NA	NA	NA	NA	NA	-0.009971	0.116803	-0.106832	NA	NA	NA	NA	NA	NA	NA	NA	NA	NA	NA	NA	NA	NA	NA
208794_s_at	SMARCA4	-0.380952	1	0.285714	-0.380952	1	0.285714	NA	NA	NA	NA	NA	NA	NA	NA	NA	NA	NA	NA	-0.386057	0.279114	0.106943	NA	NA	NA	NA	NA	NA	NA	NA	NA	NA	NA	NA	NA	NA	NA	-0.129032	0.125632	0.0034	NA	NA	NA	NA	NA	NA
208851_s_at	THY1	0.357143	0.444444	-0.642857	0.357143	0.444444	-0.642857	NA	NA	NA	NA	NA	NA	NA	NA	NA	NA	NA	NA	NA	NA	NA	NA	NA	NA	-0.042308	0.096724	-0.054416	NA	NA	NA	NA	NA	NA	NA	NA	NA	NA	NA	NA	NA	NA	NA	-0.088929	0.398794	-0.309865
208893_s_at	DUSP6	0.309524	-0.444444	-0.285714	0.309524	-0.444444	-0.285714	NA	NA	NA	NA	NA	NA	NA	NA	NA	0.227233	-0.30068	0.073447	NA	NA	NA	NA	NA	NA	0.426466	-0.293184	-0.133283	NA	NA	NA	NA	NA	NA	NA	NA	NA	NA	NA	NA	NA	NA	NA	NA	NA	NA
209031_at	CADM1	-0.142857	-0.222222	0.5	-0.142857	-0.222222	0.5	-0.09332	-0.330888	0.424208	NA	NA	NA	NA	NA	NA	NA	NA	NA	NA	NA	NA	NA	NA	NA	NA	NA	NA	NA	NA	NA	NA	NA	NA	0.045552	-0.204522	0.15897	NA	NA	NA	NA	NA	NA	NA	NA	NA
209050_s_at	RALGDS	-0.119048	1	-0.642857	-0.119048	1	-0.642857	NA	NA	NA	NA	NA	NA	-0.04341	0.244298	-0.200888	-0.055384	0.116622	-0.061238	NA	NA	NA	NA	NA	NA	NA	NA	NA	NA	NA	NA	NA	NA	NA	NA	NA	NA	NA	NA	NA	NA	NA	NA	NA	NA	NA
209211_at	KLF5	-0.119048	-0.444444	0.0714286	-0.119048	-0.444444	0.0714286	NA	NA	NA	NA	NA	NA	NA	NA	NA	NA	NA	NA	NA	NA	NA	NA	NA	NA	NA	NA	NA	0.152764	-0.564166	0.411402	NA	NA	NA	-0.179747	-0.24678	0.426527	NA	NA	NA	NA	NA	NA	NA	NA	NA
209212_s_at	KLF5	-0.0952381	-0.444444	0.214286	-0.0952381	-0.444444	0.214286	0.367253	-1.27929	0.912041	NA	NA	NA	NA	NA	NA	NA	NA	NA	NA	NA	NA	NA	NA	NA	NA	NA	NA	0.206242	-0.557069	0.350827	NA	NA	NA	NA	NA	NA	NA	NA	NA	NA	NA	NA	NA	NA	NA
209243_s_at	PEG3	0.047619	0	0.142857	0.047619	0	0.142857	-0.192415	-0.192415	0.38483	NA	NA	NA	NA	NA	NA	NA	NA	NA	NA	NA	NA	NA	NA	NA	NA	NA	NA	NA	NA	NA	NA	NA	NA	NA	NA	NA	NA	NA	NA	0.031461	-0.218153	0.186693	NA	NA	NA
209260_at	SFN	0.0238095	0	0.285714	0.0238095	0	0.285714	NA	NA	NA	NA	NA	NA	NA	NA	NA	NA	NA	NA	NA	NA	NA	NA	NA	NA	NA	NA	NA	0.267856	-0.613459	0.345603	NA	NA	NA	0.016362	-0.059251	0.042889	NA	NA	NA	NA	NA	NA	NA	NA	NA
209498_at	CEACAM1	0.190476	-0.333333	-0.357143	0.190476	-0.333333	-0.357143	NA	NA	NA	0.001349	0.000164	-0.001513	NA	NA	NA	NA	NA	NA	NA	NA	NA	0.11518	-0.015973	-0.099207	NA	NA	NA	NA	NA	NA	NA	NA	NA	NA	NA	NA	NA	NA	NA	NA	NA	NA	NA	NA	NA
209640_at	PML	0.142857	0	0.142857	0.142857	0	0.142857	NA	NA	NA	NA	NA	NA	NA	NA	NA	NA	NA	NA	NA	NA	NA	NA	NA	NA	-0.005612	-0.055249	0.060861	0.095214	-0.19881	0.103596	NA	NA	NA	NA	NA	NA	NA	NA	NA	NA	NA	NA	NA	NA	NA
209644_x_at	CDKN2A	-0.0238095	0.111111	-0.142857	-0.0238095	0.111111	-0.142857	NA	NA	NA	NA	NA	NA	NA	NA	NA	NA	NA	NA	NA	NA	NA	NA	NA	NA	NA	NA	NA	NA	NA	NA	NA	NA	NA	NA	NA	NA	0.18254	0.248124	-0.430664	-0.010604	0.068498	-0.057894	NA	NA	NA
209706_at	NKX3-1	-0.142857	0.333333	0.142857	-0.142857	0.333333	0.142857	NA	NA	NA	NA	NA	NA	NA	NA	NA	NA	NA	NA	NA	NA	NA	NA	NA	NA	-0.13203	0.204425	-0.072395	NA	NA	NA	NA	NA	NA	NA	NA	NA	NA	NA	NA	NA	NA	NA	-0.163221	0.161729	0.001493
209897_s_at	SLIT2	-0.452381	-0.111111	0.285714	-0.452381	-0.111111	0.285714	NA	NA	NA	NA	NA	NA	NA	NA	NA	NA	NA	NA	NA	NA	NA	NA	NA	NA	-0.042705	0.017603	0.025102	NA	NA	NA	NA	NA	NA	NA	NA	NA	-1.19471	0.164595	1.03011	NA	NA	NA	NA	NA	NA
209945_s_at	GSK3B	-0.52381	0.888889	0.642857	-0.52381	0.888889	0.642857	NA	NA	NA	NA	NA	NA	NA	NA	NA	NA	NA	NA	NA	NA	NA	-0.288163	0.207158	0.081005	NA	NA	NA	NA	NA	NA	NA	NA	NA	NA	NA	NA	NA	NA	NA	-0.238785	0.144156	0.094629	NA	NA	NA
210201_x_at	BIN1	-0.190476	0.111111	0.5	-0.190476	0.111111	0.5	NA	NA	NA	-0.130136	0.041235	0.088901	NA	NA	NA	NA	NA	NA	NA	NA	NA	NA	NA	NA	NA	NA	NA	NA	NA	NA	NA	NA	NA	-0.025812	-0.004593	0.030405	NA	NA	NA	NA	NA	NA	NA	NA	NA
210367_s_at	PTGES	-0.547619	-0.666667	0.357143	-0.547619	-0.666667	0.357143	0.14844	-0.364908	0.216468	NA	NA	NA	NA	NA	NA	NA	NA	NA	NA	NA	NA	0.016649	-0.041128	0.024479	NA	NA	NA	NA	NA	NA	NA	NA	NA	NA	NA	NA	NA	NA	NA	NA	NA	NA	NA	NA	NA
210511_s_at	INHBA	0	0.111111	-0.428571	0	0.111111	-0.428571	NA	NA	NA	NA	NA	NA	NA	NA	NA	NA	NA	NA	NA	NA	NA	NA	NA	NA	0.062482	0.172702	-0.235183	NA	NA	NA	NA	NA	NA	NA	NA	NA	NA	NA	NA	0.14198	0.204643	-0.346623	NA	NA	NA
210523_at	BMPR1B	0	0.111111	0.142857	0	0.111111	0.142857	NA	NA	NA	NA	NA	NA	NA	NA	NA	NA	NA	NA	NA	NA	NA	NA	NA	NA	NA	NA	NA	NA	NA	NA	NA	NA	NA	NA	NA	NA	-0.105899	0.05091	0.054989	NA	NA	NA	-0.025074	0.006201	0.018873
210735_s_at	CA12	0.380952	-0.333333	-0.357143	0.380952	-0.333333	-0.357143	NA	NA	NA	NA	NA	NA	NA	NA	NA	NA	NA	NA	NA	NA	NA	NA	NA	NA	NA	NA	NA	NA	NA	NA	0.088834	0.0318	-0.120634	0.042125	0.007514	-0.049639	NA	NA	NA	NA	NA	NA	NA	NA	NA
211014_s_at	PML	0.119048	0.111111	0.0714286	0.119048	0.111111	0.0714286	NA	NA	NA	0.089633	0.084576	-0.174209	NA	NA	NA	NA	NA	NA	NA	NA	NA	NA	NA	NA	NA	NA	NA	0.012067	0.010155	-0.022221	NA	NA	NA	NA	NA	NA	NA	NA	NA	NA	NA	NA	NA	NA	NA
211091_s_at	NF2	-0.47619	0.222222	-0.214286	-0.47619	0.222222	-0.214286	NA	NA	NA	NA	NA	NA	NA	NA	NA	NA	NA	NA	NA	NA	NA	-0.021394	0.020679	0.000714	NA	NA	NA	NA	NA	NA	-0.021166	0.03611	-0.014944	NA	NA	NA	NA	NA	NA	NA	NA	NA	NA	NA	NA
211110_s_at	AR	0.190476	-0.444444	-0.0714286	0.190476	-0.444444	-0.0714286	NA	NA	NA	NA	NA	NA	0.159455	-0.188961	0.029506	0.050375	-0.031984	-0.018391	NA	NA	NA	NA	NA	NA	NA	NA	NA	NA	NA	NA	NA	NA	NA	NA	NA	NA	NA	NA	NA	NA	NA	NA	NA	NA	NA
211233_x_at	ESR1	0.0238095	0	0.142857	0.0238095	0	0.142857	NA	NA	NA	NA	NA	NA	-0.007992	-0.213054	0.221046	NA	NA	NA	NA	NA	NA	NA	NA	NA	NA	NA	NA	NA	NA	NA	NA	NA	NA	-0.01308	-0.024444	0.037524	NA	NA	NA	NA	NA	NA	NA	NA	NA
211234_x_at	ESR1	0.0238095	0.333333	0.0714286	0.0238095	0.333333	0.0714286	NA	NA	NA	NA	NA	NA	NA	NA	NA	NA	NA	NA	NA	NA	NA	-0.017904	0.031865	-0.013961	NA	NA	NA	-0.003098	0.001671	0.001427	NA	NA	NA	NA	NA	NA	NA	NA	NA	NA	NA	NA	NA	NA	NA
211240_x_at	TMX2-CTNND1	0.404762	-0.555556	-0.642857	0.404762	-0.555556	-0.642857	NA	NA	NA	0.193054	-0.096173	-0.096882	NA	NA	NA	NA	NA	NA	NA	NA	NA	NA	NA	NA	NA	NA	NA	NA	NA	NA	0.316459	0.011985	-0.328444	NA	NA	NA	NA	NA	NA	NA	NA	NA	NA	NA	NA
211363_s_at	MTAP	0.142857	0.111111	0.0714286	0.142857	0.111111	0.0714286	NA	NA	NA	NA	NA	NA	NA	NA	NA	NA	NA	NA	NA	NA	NA	NA	NA	NA	NA	NA	NA	NA	NA	NA	NA	NA	NA	NA	NA	NA	0.348293	-0.139143	-0.20915	4e-06	-2e-06	-2e-06	NA	NA	NA
211498_s_at	NKX3-1	0	0.111111	0.0714286	0	0.111111	0.0714286	NA	NA	NA	-0.007248	0.01449	-0.007242	-0.005127	0.003079	0.002049	NA	NA	NA	NA	NA	NA	NA	NA	NA	NA	NA	NA	NA	NA	NA	NA	NA	NA	NA	NA	NA	NA	NA	NA	NA	NA	NA	NA	NA	NA
211610_at	KLF6	-0.309524	-0.666667	-0.714286	-0.309524	-0.666667	-0.714286	NA	NA	NA	0.033567	-0.005252	-0.028314	NA	NA	NA	NA	NA	NA	NA	NA	NA	NA	NA	NA	NA	NA	NA	NA	NA	NA	NA	NA	NA	NA	NA	NA	0.332892	-0.095925	-0.236967	NA	NA	NA	NA	NA	NA
211889_x_at	CEACAM1	0.190476	0	0.142857	0.190476	0	0.142857	0.38068	-0.256889	-0.123791	NA	NA	NA	NA	NA	NA	NA	NA	NA	NA	NA	NA	NA	NA	NA	NA	NA	NA	0.153289	-0.274091	0.120801	NA	NA	NA	NA	NA	NA	NA	NA	NA	NA	NA	NA	NA	NA	NA
212097_at	CAV1	0.642857	-1	-0.571429	0.642857	-1	-0.571429	NA	NA	NA	NA	NA	NA	NA	NA	NA	NA	NA	NA	NA	NA	NA	0.170791	-0.126166	-0.044626	NA	NA	NA	0.707991	-0.476926	-0.231065	NA	NA	NA	NA	NA	NA	NA	NA	NA	NA	NA	NA	NA	NA	NA
212556_at	SCRIB	-0.309524	0.777778	0.285714	-0.309524	0.777778	0.285714	NA	NA	NA	NA	NA	NA	NA	NA	NA	NA	NA	NA	NA	NA	NA	NA	NA	NA	NA	NA	NA	NA	NA	NA	NA	NA	NA	-0.557161	0.299501	0.25766	NA	NA	NA	-0.113473	0.059159	0.054315	NA	NA	NA
212724_at	RND3	0.119048	-0.888889	0.357143	0.119048	-0.888889	0.357143	NA	NA	NA	NA	NA	NA	NA	NA	NA	NA	NA	NA	0.12562	-0.412962	0.287343	NA	NA	NA	NA	NA	NA	0.240548	-0.802695	0.562147	NA	NA	NA	NA	NA	NA	NA	NA	NA	NA	NA	NA	NA	NA	NA
213260_at	FOXC1	-0.0952381	-0.444444	0.214286	-0.0952381	-0.444444	0.214286	-0.088264	-0.338389	0.426653	NA	NA	NA	NA	NA	NA	NA	NA	NA	NA	NA	NA	NA	NA	NA	NA	NA	NA	0.01347	-0.042942	0.029472	NA	NA	NA	NA	NA	NA	NA	NA	NA	NA	NA	NA	NA	NA	NA
213348_at	CDKN1C	0.142857	-0.444444	-0.0714286	0.142857	-0.444444	-0.0714286	0.528856	-0.334523	-0.194333	NA	NA	NA	NA	NA	NA	NA	NA	NA	NA	NA	NA	NA	NA	NA	NA	NA	NA	0.248849	-0.307179	0.05833	NA	NA	NA	NA	NA	NA	NA	NA	NA	NA	NA	NA	NA	NA	NA
213604_at	TCEB3	0.309524	-0.777778	0.357143	0.309524	-0.777778	0.357143	NA	NA	NA	NA	NA	NA	NA	NA	NA	NA	NA	NA	NA	NA	NA	NA	NA	NA	0.10125	-0.208364	0.107113	NA	NA	NA	NA	NA	NA	0.056224	-0.114865	0.058641	NA	NA	NA	NA	NA	NA	NA	NA	NA
213720_s_at	SMARCA4	-0.404762	0.555556	0.357143	-0.404762	0.555556	0.357143	NA	NA	NA	-0.364441	0.195155	0.169286	NA	NA	NA	NA	NA	NA	-0.261987	0.188872	0.073114	NA	NA	NA	NA	NA	NA	NA	NA	NA	NA	NA	NA	NA	NA	NA	NA	NA	NA	NA	NA	NA	NA	NA	NA
214187_x_at	CTDSPL	0	0.333333	0	0	0.333333	0	NA	NA	NA	-0.00021	0.000944	-0.000734	NA	NA	NA	NA	NA	NA	NA	NA	NA	NA	NA	NA	-0.007014	0.022424	-0.01541	NA	NA	NA	NA	NA	NA	NA	NA	NA	NA	NA	NA	NA	NA	NA	NA	NA	NA
214285_at	FABP3	0.0238095	-0.111111	0.142857	0.0238095	-0.111111	0.142857	NA	NA	NA	NA	NA	NA	NA	NA	NA	NA	NA	NA	NA	NA	NA	NA	NA	NA	NA	NA	NA	NA	NA	NA	NA	NA	NA	0.015698	-0.033081	0.017383	0.073073	-0.542199	0.469127	NA	NA	NA	NA	NA	NA
214530_x_at	EPB41	0.0238095	0.333333	0.142857	0.0238095	0.333333	0.142857	NA	NA	NA	NA	NA	NA	-0.020949	0.022369	-0.00142	NA	NA	NA	NA	NA	NA	NA	NA	NA	-0.15678	0.284428	-0.127648	NA	NA	NA	NA	NA	NA	NA	NA	NA	NA	NA	NA	NA	NA	NA	NA	NA	NA
214759_at	WTAP	0.047619	0.222222	0.0714286	0.047619	0.222222	0.0714286	NA	NA	NA	NA	NA	NA	NA	NA	NA	NA	NA	NA	NA	NA	NA	-0.001856	0.003345	-0.001489	NA	NA	NA	-0.00212	0.003936	-0.001816	NA	NA	NA	NA	NA	NA	NA	NA	NA	NA	NA	NA	NA	NA	NA
214848_at	YWHAZ	-0.142857	-0.111111	0.428571	-0.142857	-0.111111	0.428571	NA	NA	NA	NA	NA	NA	NA	NA	NA	NA	NA	NA	NA	NA	NA	-0.074783	-0.00128	0.076062	NA	NA	NA	-0.120517	-0.098952	0.219469	NA	NA	NA	NA	NA	NA	NA	NA	NA	NA	NA	NA	NA	NA	NA
215552_s_at	ESR1	0.0952381	0	0	0.0952381	0	0	NA	NA	NA	NA	NA	NA	NA	NA	NA	0.007316	0.001874	-0.009191	NA	NA	NA	0.010608	0.003673	-0.014281	NA	NA	NA	NA	NA	NA	NA	NA	NA	NA	NA	NA	NA	NA	NA	NA	NA	NA	NA	NA	NA
215792_s_at	DNAJC11	-0.309524	0.444444	0.142857	-0.309524	0.444444	0.142857	NA	NA	NA	-0.038454	0.025603	0.01285	NA	NA	NA	NA	NA	NA	-0.128063	0.157251	-0.029188	NA	NA	NA	NA	NA	NA	NA	NA	NA	NA	NA	NA	NA	NA	NA	NA	NA	NA	NA	NA	NA	NA	NA	NA
215867_x_at	CA12	0.238095	0	-0.428571	0.238095	0	-0.428571	NA	NA	NA	NA	NA	NA	NA	NA	NA	0.16224	-0.032449	-0.12979	NA	NA	NA	NA	NA	NA	NA	NA	NA	NA	NA	NA	0.349123	0.00963	-0.358753	NA	NA	NA	NA	NA	NA	NA	NA	NA	NA	NA	NA
216384_x_at	PTMA	-0.238095	0.888889	0	-0.238095	0.888889	0	NA	NA	NA	NA	NA	NA	-0.189739	0.149964	0.039775	NA	NA	NA	NA	NA	NA	NA	NA	NA	NA	NA	NA	NA	NA	NA	NA	NA	NA	NA	NA	NA	NA	NA	NA	-0.047313	0.03243	0.014884	NA	NA	NA
216894_x_at	CDKN1C	-0.0714286	-0.222222	-0.142857	-0.0714286	-0.222222	-0.142857	NA	NA	NA	NA	NA	NA	NA	NA	NA	NA	NA	NA	NA	NA	NA	0.048206	-0.044945	-0.003261	NA	NA	NA	0.0526	-0.035183	-0.017417	NA	NA	NA	NA	NA	NA	NA	NA	NA	NA	NA	NA	NA	NA	NA
216981_x_at	SPN	0.047619	0.111111	0.142857	0.047619	0.111111	0.142857	NA	NA	NA	NA	NA	NA	NA	NA	NA	NA	NA	NA	NA	NA	NA	NA	NA	NA	-0.257225	0.0027	0.254525	NA	NA	NA	NA	NA	NA	NA	NA	NA	-0.003917	0.000447	0.003469	NA	NA	NA	NA	NA	NA
217680_x_at	RPL10	0.0952381	0.111111	0.142857	0.0952381	0.111111	0.142857	NA	NA	NA	-0.051133	-0.017727	0.06886	NA	NA	NA	NA	NA	NA	NA	NA	NA	NA	NA	NA	NA	NA	NA	NA	NA	NA	NA	NA	NA	NA	NA	NA	-0.066211	-0.045682	0.111893	NA	NA	NA	NA	NA	NA
218284_at	SMAD3	-0.047619	0.555556	0	-0.047619	0.555556	0	NA	NA	NA	-0.086075	0.049305	0.03677	NA	NA	NA	NA	NA	NA	NA	NA	NA	-0.34296	0.241467	0.101493	NA	NA	NA	NA	NA	NA	NA	NA	NA	NA	NA	NA	NA	NA	NA	NA	NA	NA	NA	NA	NA
218424_s_at	STEAP3	-0.261905	0.111111	0.0714286	-0.261905	0.111111	0.0714286	NA	NA	NA	NA	NA	NA	-0.142379	0.148174	-0.005796	NA	NA	NA	NA	NA	NA	NA	NA	NA	NA	NA	NA	NA	NA	NA	NA	NA	NA	NA	NA	NA	-0.538637	0.655887	-0.11725	NA	NA	NA	NA	NA	NA
218612_s_at	TSSC4	-0.238095	0.444444	-0.142857	-0.238095	0.444444	-0.142857	NA	NA	NA	NA	NA	NA	NA	NA	NA	NA	NA	NA	-0.277207	0.227247	0.049961	NA	NA	NA	NA	NA	NA	NA	NA	NA	NA	NA	NA	-0.048384	0.076589	-0.028205	NA	NA	NA	NA	NA	NA	NA	NA	NA
218915_at	NF2	-0.333333	0.444444	0.285714	-0.333333	0.444444	0.285714	NA	NA	NA	NA	NA	NA	NA	NA	NA	NA	NA	NA	NA	NA	NA	-0.111158	0.074258	0.0369	NA	NA	NA	NA	NA	NA	NA	NA	NA	NA	NA	NA	NA	NA	NA	NA	NA	NA	-0.046505	0.071543	-0.025038
219077_s_at	WWOX	0.0714286	-0.333333	0	0.0714286	-0.333333	0	NA	NA	NA	NA	NA	NA	0.107072	-0.123721	0.016649	NA	NA	NA	NA	NA	NA	NA	NA	NA	NA	NA	NA	NA	NA	NA	0.014741	-0.024958	0.010216	NA	NA	NA	NA	NA	NA	NA	NA	NA	NA	NA	NA
219168_s_at	PRR5	0.0714286	0.333333	0.142857	0.0714286	0.333333	0.142857	NA	NA	NA	NA	NA	NA	NA	NA	NA	NA	NA	NA	-0.474167	0.606769	-0.132602	NA	NA	NA	NA	NA	NA	NA	NA	NA	-0.030816	0.044154	-0.013338	NA	NA	NA	NA	NA	NA	NA	NA	NA	NA	NA	NA
219964_at	ST7L	0.0238095	0.111111	0	0.0238095	0.111111	0	NA	NA	NA	NA	NA	NA	NA	NA	NA	NA	NA	NA	NA	NA	NA	NA	NA	NA	NA	NA	NA	NA	NA	NA	NA	NA	NA	0.001549	0.008346	-0.009895	NA	NA	NA	-3.6e-05	0.001825	-0.001789	NA	NA	NA
220266_s_at	KLF4	0.142857	-0.444444	-0.428571	0.142857	-0.444444	-0.428571	NA	NA	NA	NA	NA	NA	NA	NA	NA	NA	NA	NA	0.529378	-0.322435	-0.206944	NA	NA	NA	NA	NA	NA	NA	NA	NA	NA	NA	NA	NA	NA	NA	0.696906	-0.39827	-0.298636	NA	NA	NA	NA	NA	NA
220355_s_at	PBRM1	-0.238095	0.555556	0.5	-0.238095	0.555556	0.5	NA	NA	NA	NA	NA	NA	NA	NA	NA	-0.069855	0.080955	-0.0111	NA	NA	NA	-0.116353	0.151427	-0.035074	NA	NA	NA	NA	NA	NA	NA	NA	NA	NA	NA	NA	NA	NA	NA	NA	NA	NA	NA	NA	NA
220804_s_at	TP73	0	0.444444	0.0714286	0	0.444444	0.0714286	NA	NA	NA	NA	NA	NA	-0.010516	0.015396	-0.00488	NA	NA	NA	NA	NA	NA	NA	NA	NA	NA	NA	NA	NA	NA	NA	NA	NA	NA	NA	NA	NA	-0.048214	0.067416	-0.019202	NA	NA	NA	NA	NA	NA
221555_x_at	CDC14B	0.0714286	0.555556	-0.214286	0.0714286	0.555556	-0.214286	NA	NA	NA	NA	NA	NA	0.042367	0.052601	-0.094968	NA	NA	NA	NA	NA	NA	NA	NA	NA	NA	NA	NA	NA	NA	NA	NA	NA	NA	NA	NA	NA	NA	NA	NA	NA	NA	NA	0.116363	0.174954	-0.291318
221556_at	CDC14B	0.404762	-0.888889	-0.0714286	0.404762	-0.888889	-0.0714286	NA	NA	NA	NA	NA	NA	NA	NA	NA	NA	NA	NA	0.35403	-0.5282	0.17417	NA	NA	NA	NA	NA	NA	NA	NA	NA	NA	NA	NA	NA	NA	NA	NA	NA	NA	NA	NA	NA	0.336508	-0.259758	-0.07675
221649_s_at	PPAN	-0.238095	0.666667	-0.285714	-0.238095	0.666667	-0.285714	NA	NA	NA	-0.018264	0.164737	-0.146473	NA	NA	NA	NA	NA	NA	NA	NA	NA	NA	NA	NA	NA	NA	NA	NA	NA	NA	NA	NA	NA	NA	NA	NA	0.005701	0.217017	-0.222718	NA	NA	NA	NA	NA	NA
221905_at	CYLD	-0.142857	0.555556	-0.0714286	-0.142857	0.555556	-0.0714286	NA	NA	NA	NA	NA	NA	NA	NA	NA	NA	NA	NA	NA	NA	NA	NA	NA	NA	-0.24151	0.358737	-0.117226	NA	NA	NA	NA	NA	NA	NA	NA	NA	NA	NA	NA	-0.071095	0.116929	-0.045834	NA	NA	NA
221989_at	RPL10	-0.0714286	0.222222	0.142857	-0.0714286	0.222222	0.142857	NA	NA	NA	NA	NA	NA	NA	NA	NA	-0.176819	0.138898	0.037921	NA	NA	NA	NA	NA	NA	NA	NA	NA	NA	NA	NA	-0.235249	0.285379	-0.05013	NA	NA	NA	NA	NA	NA	NA	NA	NA	NA	NA	NA
32099_at	SAFB2	-0.214286	1	-0.428571	-0.214286	1	-0.428571	NA	NA	NA	NA	NA	NA	-0.00136	0.078808	-0.077448	NA	NA	NA	NA	NA	NA	NA	NA	NA	NA	NA	NA	NA	NA	NA	NA	NA	NA	NA	NA	NA	0.048753	0.091038	-0.139791	NA	NA	NA	NA	NA	NA
41644_at	SASH1	0.119048	0.222222	-0.428571	0.119048	0.222222	-0.428571	NA	NA	NA	NA	NA	NA	NA	NA	NA	NA	NA	NA	NA	NA	NA	NA	NA	NA	NA	NA	NA	NA	NA	NA	NA	NA	NA	0.025755	0.266707	-0.292462	NA	NA	NA	0.005728	0.231174	-0.236902	NA	NA	NA
47069_at	PRR5	-0.309524	0.222222	0.142857	-0.309524	0.222222	0.142857	NA	NA	NA	NA	NA	NA	NA	NA	NA	NA	NA	NA	-0.964504	0.788672	0.175832	-0.172909	0.109663	0.063246	NA	NA	NA	NA	NA	NA	NA	NA	NA	NA	NA	NA	NA	NA	NA	NA	NA	NA	NA	NA	NA
49306_at	RASSF4	-0.190476	0.888889	-0.0714286	-0.190476	0.888889	-0.0714286	NA	NA	NA	NA	NA	NA	NA	NA	NA	NA	NA	NA	-0.862951	0.576151	0.2868	NA	NA	NA	NA	NA	NA	NA	NA	NA	NA	NA	NA	NA	NA	NA	NA	NA	NA	-0.197572	0.104348	0.093223	NA	NA	NA
59999_at	HIF1AN	-0.5	0.888889	-0.142857	-0.5	0.888889	-0.142857	NA	NA	NA	NA	NA	NA	NA	NA	NA	NA	NA	NA	NA	NA	NA	NA	NA	NA	NA	NA	NA	NA	NA	NA	-0.025067	0.019308	0.005759	NA	NA	NA	NA	NA	NA	-0.210802	0.238536	-0.027734	NA	NA	NA
60084_at	CYLD	0	0.111111	0.0714286	0	0.111111	0.0714286	NA	NA	NA	NA	NA	NA	-0.003663	0.004343	-0.00068	NA	NA	NA	NA	NA	NA	-8.4e-05	7.9e-05	5e-06	NA	NA	NA	NA	NA	NA	NA	NA	NA	NA	NA	NA	NA	NA	NA	NA	NA	NA	NA	NA	NA
200772_x_at	PTMA	-0.142857	0.666667	0.0714286	-0.142857	0.666667	0.0714286	NA	NA	NA	NA	NA	NA	-0.206828	0.126585	0.080243	NA	NA	NA	NA	NA	NA	NA	NA	NA	NA	NA	NA	NA	NA	NA	NA	NA	NA	NA	NA	NA	NA	NA	NA	NA	NA	NA	NA	NA	NA
200808_s_at	ZYX	0.047619	-0.777778	0.285714	0.047619	-0.777778	0.285714	NA	NA	NA	NA	NA	NA	NA	NA	NA	NA	NA	NA	NA	NA	NA	0.049392	-0.167908	0.118516	NA	NA	NA	NA	NA	NA	NA	NA	NA	NA	NA	NA	NA	NA	NA	NA	NA	NA	NA	NA	NA
201038_s_at	ANP32A	0.261905	-0.333333	-0.214286	0.261905	-0.333333	-0.214286	NA	NA	NA	NA	NA	NA	0.092093	-0.143451	0.051358	NA	NA	NA	NA	NA	NA	NA	NA	NA	NA	NA	NA	NA	NA	NA	NA	NA	NA	NA	NA	NA	NA	NA	NA	NA	NA	NA	NA	NA	NA
201130_s_at	CDH1	-0.47619	-0.444444	-0.285714	-0.47619	-0.444444	-0.285714	NA	NA	NA	NA	NA	NA	NA	NA	NA	NA	NA	NA	NA	NA	NA	NA	NA	NA	NA	NA	NA	NA	NA	NA	NA	NA	NA	NA	NA	NA	NA	NA	NA	NA	NA	NA	-0.00517	0.000289	0.004881
201267_s_at	PSMC3	0.428571	-1	0.285714	0.428571	-1	0.285714	NA	NA	NA	NA	NA	NA	NA	NA	NA	NA	NA	NA	NA	NA	NA	NA	NA	NA	NA	NA	NA	NA	NA	NA	NA	NA	NA	NA	NA	NA	0.366285	-0.462454	0.09617	NA	NA	NA	NA	NA	NA
201306_s_at	ANP32B	0.380952	-1	-0.0714286	0.380952	-1	-0.0714286	NA	NA	NA	NA	NA	NA	0.087529	-0.146612	0.059083	NA	NA	NA	NA	NA	NA	NA	NA	NA	NA	NA	NA	NA	NA	NA	NA	NA	NA	NA	NA	NA	NA	NA	NA	NA	NA	NA	NA	NA	NA
201344_at	UBE2D2	0.309524	-0.444444	-0.642857	0.309524	-0.444444	-0.642857	NA	NA	NA	NA	NA	NA	NA	NA	NA	NA	NA	NA	NA	NA	NA	NA	NA	NA	NA	NA	NA	NA	NA	NA	NA	NA	NA	NA	NA	NA	0.426021	-0.087231	-0.33879	NA	NA	NA	NA	NA	NA
201476_s_at	RRM1	0.0952381	-0.666667	0.0714286	0.0952381	-0.666667	0.0714286	NA	NA	NA	NA	NA	NA	NA	NA	NA	NA	NA	NA	NA	NA	NA	NA	NA	NA	NA	NA	NA	NA	NA	NA	NA	NA	NA	NA	NA	NA	0.579968	-0.647996	0.068028	NA	NA	NA	NA	NA	NA
201748_s_at	SAFB	-0.214286	1	-0.214286	-0.214286	1	-0.214286	NA	NA	NA	NA	NA	NA	NA	NA	NA	NA	NA	NA	NA	NA	NA	NA	NA	NA	NA	NA	NA	NA	NA	NA	NA	NA	NA	NA	NA	NA	0.095689	0.171953	-0.267643	NA	NA	NA	NA	NA	NA
201904_s_at	CTDSPL	-0.47619	0.666667	0.428571	-0.47619	0.666667	0.428571	NA	NA	NA	-0.070386	0.133351	-0.062966	NA	NA	NA	NA	NA	NA	NA	NA	NA	NA	NA	NA	NA	NA	NA	NA	NA	NA	NA	NA	NA	NA	NA	NA	NA	NA	NA	NA	NA	NA	NA	NA	NA
202064_s_at	SEL1L	-0.119048	0	0.285714	-0.119048	0	0.285714	NA	NA	NA	NA	NA	NA	NA	NA	NA	NA	NA	NA	NA	NA	NA	NA	NA	NA	NA	NA	NA	NA	NA	NA	NA	NA	NA	NA	NA	NA	NA	NA	NA	NA	NA	NA	-0.131621	-0.111709	0.24333
202719_s_at	TES	-0.261905	0.555556	0.428571	-0.261905	0.555556	0.428571	NA	NA	NA	NA	NA	NA	NA	NA	NA	NA	NA	NA	NA	NA	NA	NA	NA	NA	-0.040666	0.036896	0.00377	NA	NA	NA	NA	NA	NA	NA	NA	NA	NA	NA	NA	NA	NA	NA	NA	NA	NA
202931_x_at	BIN1	-0.238095	-0.222222	0.5	-0.238095	-0.222222	0.5	NA	NA	NA	-0.152323	0.006256	0.146067	NA	NA	NA	NA	NA	NA	NA	NA	NA	NA	NA	NA	NA	NA	NA	NA	NA	NA	NA	NA	NA	NA	NA	NA	NA	NA	NA	NA	NA	NA	NA	NA	NA
203071_at	SEMA3B	-0.452381	0.333333	0.357143	-0.452381	0.333333	0.357143	NA	NA	NA	NA	NA	NA	NA	NA	NA	NA	NA	NA	NA	NA	NA	NA	NA	NA	NA	NA	NA	NA	NA	NA	NA	NA	NA	NA	NA	NA	-1.24248	0.159916	1.08257	NA	NA	NA	NA	NA	NA
203139_at	DAPK1	0.190476	0.222222	0	0.190476	0.222222	0	NA	NA	NA	-0.043193	0.095767	-0.052574	NA	NA	NA	NA	NA	NA	NA	NA	NA	NA	NA	NA	NA	NA	NA	NA	NA	NA	NA	NA	NA	NA	NA	NA	NA	NA	NA	NA	NA	NA	NA	NA	NA
203418_at	CCNA2	-0.214286	-0.111111	-0.142857	-0.214286	-0.111111	-0.142857	NA	NA	NA	NA	NA	NA	NA	NA	NA	NA	NA	NA	-0.545565	0.330061	0.215504	NA	NA	NA	NA	NA	NA	NA	NA	NA	NA	NA	NA	NA	NA	NA	NA	NA	NA	NA	NA	NA	NA	NA	NA
203693_s_at	E2F3	-0.357143	0.777778	0.0714286	-0.357143	0.777778	0.0714286	NA	NA	NA	NA	NA	NA	NA	NA	NA	NA	NA	NA	NA	NA	NA	NA	NA	NA	NA	NA	NA	NA	NA	NA	NA	NA	NA	NA	NA	NA	-0.092692	0.046546	0.046146	NA	NA	NA	NA	NA	NA
203716_s_at	DPP4	0.214286	-1	0.214286	0.214286	-1	0.214286	NA	NA	NA	NA	NA	NA	NA	NA	NA	NA	NA	NA	-0.07371	-0.451581	0.525291	NA	NA	NA	NA	NA	NA	NA	NA	NA	NA	NA	NA	NA	NA	NA	NA	NA	NA	NA	NA	NA	NA	NA	NA
203904_x_at	CD82	-0.047619	0.333333	0.214286	-0.047619	0.333333	0.214286	NA	NA	NA	NA	NA	NA	NA	NA	NA	NA	NA	NA	NA	NA	NA	NA	NA	NA	NA	NA	NA	NA	NA	NA	NA	NA	NA	NA	NA	NA	-0.312736	0.232482	0.080254	NA	NA	NA	NA	NA	NA
204039_at	CEBPA	-0.0714286	0.111111	0.142857	-0.0714286	0.111111	0.142857	NA	NA	NA	NA	NA	NA	NA	NA	NA	-0.23398	0.026891	0.20709	NA	NA	NA	NA	NA	NA	NA	NA	NA	NA	NA	NA	NA	NA	NA	NA	NA	NA	NA	NA	NA	NA	NA	NA	NA	NA	NA
204054_at	PTEN	0.119048	0.222222	-0.285714	0.119048	0.222222	-0.285714	NA	NA	NA	0.012893	0.157087	-0.169979	NA	NA	NA	NA	NA	NA	NA	NA	NA	NA	NA	NA	NA	NA	NA	NA	NA	NA	NA	NA	NA	NA	NA	NA	NA	NA	NA	NA	NA	NA	NA	NA	NA
204454_at	LDOC1	0.261905	-0.777778	-0.142857	0.261905	-0.777778	-0.142857	NA	NA	NA	NA	NA	NA	NA	NA	NA	NA	NA	NA	NA	NA	NA	NA	NA	NA	NA	NA	NA	NA	NA	NA	NA	NA	NA	NA	NA	NA	NA	NA	NA	0.179242	-0.093389	-0.085853	NA	NA	NA
204956_at	MTAP	0.047619	0.222222	0.214286	0.047619	0.222222	0.214286	NA	NA	NA	NA	NA	NA	NA	NA	NA	NA	NA	NA	NA	NA	NA	NA	NA	NA	NA	NA	NA	NA	NA	NA	NA	NA	NA	NA	NA	NA	NA	NA	NA	-0.060623	0.038697	0.021926	NA	NA	NA
205188_s_at	SMAD5	0.142857	-0.888889	-0.142857	0.142857	-0.888889	-0.142857	NA	NA	NA	NA	NA	NA	NA	NA	NA	NA	NA	NA	NA	NA	NA	NA	NA	NA	NA	NA	NA	NA	NA	NA	NA	NA	NA	NA	NA	NA	NA	NA	NA	0.153594	-0.214439	0.060844	NA	NA	NA
205563_at	KISS1	0.047619	0	0.142857	0.047619	0	0.142857	NA	NA	NA	NA	NA	NA	NA	NA	NA	NA	NA	NA	NA	NA	NA	NA	NA	NA	NA	NA	NA	NA	NA	NA	NA	NA	NA	NA	NA	NA	-0.004074	-0.024849	0.028923	NA	NA	NA	NA	NA	NA
205714_s_at	ZMYND10	0	0.333333	0.214286	0	0.333333	0.214286	NA	NA	NA	NA	NA	NA	NA	NA	NA	-0.006503	0.005111	0.001393	NA	NA	NA	NA	NA	NA	NA	NA	NA	NA	NA	NA	NA	NA	NA	NA	NA	NA	NA	NA	NA	NA	NA	NA	NA	NA	NA
205990_s_at	WNT5A	-0.285714	-0.111111	0.5	-0.285714	-0.111111	0.5	NA	NA	NA	NA	NA	NA	NA	NA	NA	NA	NA	NA	NA	NA	NA	NA	NA	NA	NA	NA	NA	NA	NA	NA	NA	NA	NA	NA	NA	NA	-0.789574	0.165179	0.624395	NA	NA	NA	NA	NA	NA
206067_s_at	WT1	0.119048	0.222222	0.214286	0.119048	0.222222	0.214286	NA	NA	NA	NA	NA	NA	NA	NA	NA	NA	NA	NA	-0.365332	0.21411	0.151222	NA	NA	NA	NA	NA	NA	NA	NA	NA	NA	NA	NA	NA	NA	NA	NA	NA	NA	NA	NA	NA	NA	NA	NA
206132_at	MCC	-0.47619	-0.222222	-0.571429	-0.47619	-0.222222	-0.571429	NA	NA	NA	NA	NA	NA	NA	NA	NA	NA	NA	NA	-0.015503	0.107814	-0.09231	NA	NA	NA	NA	NA	NA	NA	NA	NA	NA	NA	NA	NA	NA	NA	NA	NA	NA	NA	NA	NA	NA	NA	NA
206516_at	AMH	0	0.444444	0	0	0.444444	0	NA	NA	NA	NA	NA	NA	NA	NA	NA	NA	NA	NA	NA	NA	NA	NA	NA	NA	0.000783	0.031927	-0.032711	NA	NA	NA	NA	NA	NA	NA	NA	NA	NA	NA	NA	NA	NA	NA	NA	NA	NA
206569_at	IL24	0.047619	0.222222	0	0.047619	0.222222	0	NA	NA	NA	8.8e-05	0.000795	-0.000883	NA	NA	NA	NA	NA	NA	NA	NA	NA	NA	NA	NA	NA	NA	NA	NA	NA	NA	NA	NA	NA	NA	NA	NA	NA	NA	NA	NA	NA	NA	NA	NA	NA
206710_s_at	EPB41L3	0.166667	-0.777778	0.428571	0.166667	-0.777778	0.428571	NA	NA	NA	NA	NA	NA	NA	NA	NA	NA	NA	NA	NA	NA	NA	NA	NA	NA	NA	NA	NA	NA	NA	NA	NA	NA	NA	NA	NA	NA	0.018947	-0.535448	0.516501	NA	NA	NA	NA	NA	NA
207002_s_at	PLAGL1	0.0714286	0.333333	0.285714	0.0714286	0.333333	0.285714	NA	NA	NA	NA	NA	NA	NA	NA	NA	NA	NA	NA	NA	NA	NA	NA	NA	NA	NA	NA	NA	NA	NA	NA	NA	NA	NA	NA	NA	NA	NA	NA	NA	-0.194344	0.321093	-0.126749	NA	NA	NA
207530_s_at	CDKN2B	0.047619	0.111111	0.0714286	0.047619	0.111111	0.0714286	NA	NA	NA	NA	NA	NA	-0.00687	0.004073	0.002797	NA	NA	NA	NA	NA	NA	NA	NA	NA	NA	NA	NA	NA	NA	NA	NA	NA	NA	NA	NA	NA	NA	NA	NA	NA	NA	NA	NA	NA	NA
207863_at	ADPRH	0.119048	0	0.142857	0.119048	0	0.142857	NA	NA	NA	NA	NA	NA	NA	NA	NA	NA	NA	NA	NA	NA	NA	NA	NA	NA	NA	NA	NA	NA	NA	NA	NA	NA	NA	NA	NA	NA	NA	NA	NA	NA	NA	NA	0.001831	-0.006568	0.004737
208571_at	ANP32D	1	1	1	1	1	1	NA	NA	NA	NA	NA	NA	NA	NA	NA	NA	NA	NA	0	0	0	NA	NA	NA	NA	NA	NA	NA	NA	NA	NA	NA	NA	NA	NA	NA	NA	NA	NA	NA	NA	NA	NA	NA	NA
208760_at	UBE2I	0	-0.444444	0.214286	0	-0.444444	0.214286	NA	NA	NA	NA	NA	NA	NA	NA	NA	NA	NA	NA	NA	NA	NA	NA	NA	NA	0.001825	-0.437946	0.436122	NA	NA	NA	NA	NA	NA	NA	NA	NA	NA	NA	NA	NA	NA	NA	NA	NA	NA
208862_s_at	CTNND1	0.428571	-0.222222	-0.714286	0.428571	-0.222222	-0.714286	NA	NA	NA	NA	NA	NA	NA	NA	NA	NA	NA	NA	NA	NA	NA	NA	NA	NA	NA	NA	NA	NA	NA	NA	NA	NA	NA	NA	NA	NA	0.203229	-0.067564	-0.135665	NA	NA	NA	NA	NA	NA
208891_at	DUSP6	0.166667	0.222222	-0.214286	0.166667	0.222222	-0.214286	NA	NA	NA	NA	NA	NA	NA	NA	NA	NA	NA	NA	NA	NA	NA	NA	NA	NA	NA	NA	NA	NA	NA	NA	NA	NA	NA	NA	NA	NA	NA	NA	NA	0.101812	0.112473	-0.214285	NA	NA	NA
208892_s_at	DUSP6	0.0238095	0.777778	-0.285714	0.0238095	0.777778	-0.285714	NA	NA	NA	NA	NA	NA	NA	NA	NA	NA	NA	NA	NA	NA	NA	NA	NA	NA	NA	NA	NA	NA	NA	NA	NA	NA	NA	NA	NA	NA	NA	NA	NA	0.083495	0.185302	-0.268797	NA	NA	NA
209030_s_at	CADM1	-0.261905	0.555556	0.428571	-0.261905	0.555556	0.428571	NA	NA	NA	NA	NA	NA	NA	NA	NA	NA	NA	NA	NA	NA	NA	NA	NA	NA	NA	NA	NA	NA	NA	NA	NA	NA	NA	NA	NA	NA	-0.204564	0.128228	0.076337	NA	NA	NA	NA	NA	NA
209051_s_at	RALGDS	0.0952381	0.666667	-0.5	0.0952381	0.666667	-0.5	NA	NA	NA	NA	NA	NA	0.020834	0.036005	-0.056838	NA	NA	NA	NA	NA	NA	NA	NA	NA	NA	NA	NA	NA	NA	NA	NA	NA	NA	NA	NA	NA	NA	NA	NA	NA	NA	NA	NA	NA	NA
209318_x_at	PLAGL1	0.166667	0	0.428571	0.166667	0	0.428571	NA	NA	NA	NA	NA	NA	NA	NA	NA	NA	NA	NA	NA	NA	NA	NA	NA	NA	-0.086673	-0.452207	0.538881	NA	NA	NA	NA	NA	NA	NA	NA	NA	NA	NA	NA	NA	NA	NA	NA	NA	NA
209421_at	MSH2	0.261905	-1	0.0714286	0.261905	-1	0.0714286	NA	NA	NA	NA	NA	NA	NA	NA	NA	NA	NA	NA	NA	NA	NA	NA	NA	NA	NA	NA	NA	NA	NA	NA	NA	NA	NA	NA	NA	NA	0.492115	-0.330156	-0.161959	NA	NA	NA	NA	NA	NA
209686_at	S100B	0.0952381	0.222222	0.0714286	0.0952381	0.222222	0.0714286	NA	NA	NA	NA	NA	NA	NA	NA	NA	NA	NA	NA	-0.075128	0.575992	-0.500864	NA	NA	NA	NA	NA	NA	NA	NA	NA	NA	NA	NA	NA	NA	NA	NA	NA	NA	NA	NA	NA	NA	NA	NA
209816_at	PTCH1	0.047619	0.222222	0.214286	0.047619	0.222222	0.214286	NA	NA	NA	NA	NA	NA	-0.011078	0.015974	-0.004896	NA	NA	NA	NA	NA	NA	NA	NA	NA	NA	NA	NA	NA	NA	NA	NA	NA	NA	NA	NA	NA	NA	NA	NA	NA	NA	NA	NA	NA	NA
209999_x_at	SOCS1	0.0714286	0.111111	0.142857	0.0714286	0.111111	0.142857	NA	NA	NA	NA	NA	NA	-0.004561	-0.001174	0.005735	NA	NA	NA	NA	NA	NA	NA	NA	NA	NA	NA	NA	NA	NA	NA	NA	NA	NA	NA	NA	NA	NA	NA	NA	NA	NA	NA	NA	NA	NA
210001_s_at	SOCS1	-0.333333	0.444444	-0.214286	-0.333333	0.444444	-0.214286	NA	NA	NA	NA	NA	NA	NA	NA	NA	NA	NA	NA	-0.569277	1.10095	-0.531675	NA	NA	NA	NA	NA	NA	NA	NA	NA	NA	NA	NA	NA	NA	NA	NA	NA	NA	NA	NA	NA	NA	NA	NA
210317_s_at	YWHAE	0.214286	-1	0.142857	0.214286	-1	0.142857	NA	NA	NA	NA	NA	NA	NA	NA	NA	NA	NA	NA	NA	NA	NA	NA	NA	NA	NA	NA	NA	NA	NA	NA	NA	NA	NA	NA	NA	NA	0.442755	-0.645391	0.202637	NA	NA	NA	NA	NA	NA
210362_x_at	PML	0.190476	0	0	0.190476	0	0	NA	NA	NA	NA	NA	NA	NA	NA	NA	NA	NA	NA	NA	NA	NA	NA	NA	NA	NA	NA	NA	NA	NA	NA	0.012056	0.002309	-0.014364	NA	NA	NA	NA	NA	NA	NA	NA	NA	NA	NA	NA
210407_at	PPM1A	-0.119048	-0.222222	0.214286	-0.119048	-0.222222	0.214286	NA	NA	NA	NA	NA	NA	NA	NA	NA	NA	NA	NA	NA	NA	NA	NA	NA	NA	NA	NA	NA	NA	NA	NA	0.074902	-0.183675	0.108772	NA	NA	NA	NA	NA	NA	NA	NA	NA	NA	NA	NA
210685_s_at	UBE4B	-0.166667	0.888889	0.0714286	-0.166667	0.888889	0.0714286	NA	NA	NA	NA	NA	NA	NA	NA	NA	NA	NA	NA	-0.245369	0.357585	-0.112216	NA	NA	NA	NA	NA	NA	NA	NA	NA	NA	NA	NA	NA	NA	NA	NA	NA	NA	NA	NA	NA	NA	NA	NA
210695_s_at	WWOX	0.166667	-0.666667	-0.0714286	0.166667	-0.666667	-0.0714286	NA	NA	NA	NA	NA	NA	0.080842	-0.063833	-0.017008	NA	NA	NA	NA	NA	NA	NA	NA	NA	NA	NA	NA	NA	NA	NA	NA	NA	NA	NA	NA	NA	NA	NA	NA	NA	NA	NA	NA	NA	NA
210793_s_at	NUP98	0.238095	-0.888889	0.0714286	0.238095	-0.888889	0.0714286	NA	NA	NA	0.463202	-0.280959	-0.182243	NA	NA	NA	NA	NA	NA	NA	NA	NA	NA	NA	NA	NA	NA	NA	NA	NA	NA	NA	NA	NA	NA	NA	NA	NA	NA	NA	NA	NA	NA	NA	NA	NA
210874_s_at	NAT6	0.0238095	0.222222	0.285714	0.0238095	0.222222	0.285714	NA	NA	NA	NA	NA	NA	NA	NA	NA	NA	NA	NA	-0.10134	0.041008	0.060332	NA	NA	NA	NA	NA	NA	NA	NA	NA	NA	NA	NA	NA	NA	NA	NA	NA	NA	NA	NA	NA	NA	NA	NA
211017_s_at	NF2	0	0.222222	0.0714286	0	0.222222	0.0714286	NA	NA	NA	NA	NA	NA	NA	NA	NA	NA	NA	NA	-0.213917	0.172325	0.041591	NA	NA	NA	NA	NA	NA	NA	NA	NA	NA	NA	NA	NA	NA	NA	NA	NA	NA	NA	NA	NA	NA	NA	NA
211194_s_at	TP63	0.0238095	0.555556	0	0.0238095	0.555556	0	NA	NA	NA	-0.00021	0.000944	-0.000734	NA	NA	NA	NA	NA	NA	NA	NA	NA	NA	NA	NA	NA	NA	NA	NA	NA	NA	NA	NA	NA	NA	NA	NA	NA	NA	NA	NA	NA	NA	NA	NA	NA
211195_s_at	TP63	0	0.222222	0.142857	0	0.222222	0.142857	NA	NA	NA	NA	NA	NA	-0.004062	0.004736	-0.000674	NA	NA	NA	NA	NA	NA	NA	NA	NA	NA	NA	NA	NA	NA	NA	NA	NA	NA	NA	NA	NA	NA	NA	NA	NA	NA	NA	NA	NA	NA
211588_s_at	PML	0.0952381	0.333333	0.0714286	0.0952381	0.333333	0.0714286	NA	NA	NA	NA	NA	NA	NA	NA	NA	NA	NA	NA	NA	NA	NA	-0.00943	0.031582	-0.022152	NA	NA	NA	NA	NA	NA	NA	NA	NA	NA	NA	NA	NA	NA	NA	NA	NA	NA	NA	NA	NA
211776_s_at	EPB41L3	0.0952381	-0.777778	0.285714	0.0952381	-0.777778	0.285714	NA	NA	NA	NA	NA	NA	NA	NA	NA	NA	NA	NA	NA	NA	NA	NA	NA	NA	NA	NA	NA	NA	NA	NA	NA	NA	NA	NA	NA	NA	0.062616	-0.583043	0.520427	NA	NA	NA	NA	NA	NA
211921_x_at	PTMA	-0.119048	0.888889	0	-0.119048	0.888889	0	NA	NA	NA	NA	NA	NA	-0.203925	0.143624	0.060301	NA	NA	NA	NA	NA	NA	NA	NA	NA	NA	NA	NA	NA	NA	NA	NA	NA	NA	NA	NA	NA	NA	NA	NA	NA	NA	NA	NA	NA	NA
212257_s_at	SMARCA2	-0.0238095	0	-0.142857	-0.0238095	0	-0.142857	NA	NA	NA	NA	NA	NA	NA	NA	NA	NA	NA	NA	NA	NA	NA	NA	NA	NA	NA	NA	NA	NA	NA	NA	NA	NA	NA	NA	NA	NA	NA	NA	NA	NA	NA	NA	0.079661	0.116095	-0.195756
212781_at	RBBP6	0.309524	-0.777778	-0.142857	0.309524	-0.777778	-0.142857	NA	NA	NA	NA	NA	NA	0.168103	-0.14977	-0.018334	NA	NA	NA	NA	NA	NA	NA	NA	NA	NA	NA	NA	NA	NA	NA	NA	NA	NA	NA	NA	NA	NA	NA	NA	NA	NA	NA	NA	NA	NA
212971_at	CARS	-0.261905	0.666667	-0.142857	-0.261905	0.666667	-0.142857	NA	NA	NA	NA	NA	NA	NA	NA	NA	NA	NA	NA	NA	NA	NA	NA	NA	NA	NA	NA	NA	NA	NA	NA	NA	NA	NA	NA	NA	NA	NA	NA	NA	-0.097155	0.06454	0.032614	NA	NA	NA
213425_at	WNT5A	-0.619048	-0.333333	0.285714	-0.619048	-0.333333	0.285714	NA	NA	NA	NA	NA	NA	NA	NA	NA	NA	NA	NA	NA	NA	NA	NA	NA	NA	NA	NA	NA	NA	NA	NA	NA	NA	NA	NA	NA	NA	-0.856832	0.323044	0.533788	NA	NA	NA	NA	NA	NA
213426_s_at	CAV2	0.214286	0	0.142857	0.214286	0	0.142857	NA	NA	NA	NA	NA	NA	NA	NA	NA	0.014633	-0.010247	-0.004386	NA	NA	NA	NA	NA	NA	NA	NA	NA	NA	NA	NA	NA	NA	NA	NA	NA	NA	NA	NA	NA	NA	NA	NA	NA	NA	NA
213844_at	HOXA5	-0.0952381	0.222222	0.214286	-0.0952381	0.222222	0.214286	-0.272266	0.201953	0.070313	NA	NA	NA	NA	NA	NA	NA	NA	NA	NA	NA	NA	NA	NA	NA	NA	NA	NA	NA	NA	NA	NA	NA	NA	NA	NA	NA	NA	NA	NA	NA	NA	NA	NA	NA	NA
214017_s_at	DHX34	-0.47619	0.666667	-0.5	-0.47619	0.666667	-0.5	NA	NA	NA	-0.040651	0.136437	-0.095786	NA	NA	NA	NA	NA	NA	NA	NA	NA	NA	NA	NA	NA	NA	NA	NA	NA	NA	NA	NA	NA	NA	NA	NA	NA	NA	NA	NA	NA	NA	NA	NA	NA
214160_at	CDK6	0.0714286	0	0.0714286	0.0714286	0	0.0714286	NA	NA	NA	NA	NA	NA	NA	NA	NA	NA	NA	NA	NA	NA	NA	NA	NA	NA	NA	NA	NA	NA	NA	NA	NA	NA	NA	NA	NA	NA	NA	NA	NA	-6.7e-05	-6.7e-05	0.000134	NA	NA	NA
214164_x_at	CA12	0.190476	0.222222	-0.357143	0.190476	0.222222	-0.357143	NA	NA	NA	NA	NA	NA	NA	NA	NA	NA	NA	NA	NA	NA	NA	NA	NA	NA	0.007025	0.017978	-0.025003	NA	NA	NA	NA	NA	NA	NA	NA	NA	NA	NA	NA	NA	NA	NA	NA	NA	NA
214439_x_at	BIN1	-0.190476	0	0.428571	-0.190476	0	0.428571	NA	NA	NA	-0.112372	-0.01169	0.124062	NA	NA	NA	NA	NA	NA	NA	NA	NA	NA	NA	NA	NA	NA	NA	NA	NA	NA	NA	NA	NA	NA	NA	NA	NA	NA	NA	NA	NA	NA	NA	NA	NA
214728_x_at	SMARCA4	-0.285714	0.777778	0.5	-0.285714	0.777778	0.5	NA	NA	NA	NA	NA	NA	NA	NA	NA	NA	NA	NA	-0.325367	0.200716	0.124651	NA	NA	NA	NA	NA	NA	NA	NA	NA	NA	NA	NA	NA	NA	NA	NA	NA	NA	NA	NA	NA	NA	NA	NA
215506_s_at	DIRAS3	-0.52381	0.111111	0.0714286	-0.52381	0.111111	0.0714286	NA	NA	NA	NA	NA	NA	NA	NA	NA	NA	NA	NA	NA	NA	NA	-0.00204	0.001454	0.000587	NA	NA	NA	NA	NA	NA	NA	NA	NA	NA	NA	NA	NA	NA	NA	NA	NA	NA	NA	NA	NA
216322_at	CD58	0.0714286	0.222222	0	0.0714286	0.222222	0	NA	NA	NA	NA	NA	NA	NA	NA	NA	NA	NA	NA	NA	NA	NA	NA	NA	NA	NA	NA	NA	NA	NA	NA	NA	NA	NA	-0.012524	0.026592	-0.014068	NA	NA	NA	NA	NA	NA	NA	NA	NA
216685_s_at	MTAP	-0.52381	0.222222	-0.642857	-0.52381	0.222222	-0.642857	NA	NA	NA	0.020565	0.104012	-0.124577	NA	NA	NA	NA	NA	NA	NA	NA	NA	NA	NA	NA	NA	NA	NA	NA	NA	NA	NA	NA	NA	NA	NA	NA	NA	NA	NA	NA	NA	NA	NA	NA	NA
216953_s_at	WT1	0	0.333333	0.142857	0	0.333333	0.142857	NA	NA	NA	NA	NA	NA	NA	NA	NA	NA	NA	NA	-0.002334	0.004615	-0.002281	NA	NA	NA	NA	NA	NA	NA	NA	NA	NA	NA	NA	NA	NA	NA	NA	NA	NA	NA	NA	NA	NA	NA	NA
216980_s_at	SPN	0.047619	0.444444	0.0714286	0.047619	0.444444	0.0714286	NA	NA	NA	NA	NA	NA	-0.003887	0.004329	-0.000442	NA	NA	NA	NA	NA	NA	NA	NA	NA	NA	NA	NA	NA	NA	NA	NA	NA	NA	NA	NA	NA	NA	NA	NA	NA	NA	NA	NA	NA	NA
217528_at	CLCA2	0	0.111111	0.0714286	0	0.111111	0.0714286	NA	NA	NA	NA	NA	NA	NA	NA	NA	NA	NA	NA	NA	NA	NA	NA	NA	NA	NA	NA	NA	NA	NA	NA	NA	NA	NA	-0.055496	0.0614	-0.005904	NA	NA	NA	NA	NA	NA	NA	NA	NA
217642_at	RNF40	0.119048	0	0.0714286	0.119048	0	0.0714286	NA	NA	NA	NA	NA	NA	NA	NA	NA	0.000339	-0.000483	0.000144	NA	NA	NA	NA	NA	NA	NA	NA	NA	NA	NA	NA	NA	NA	NA	NA	NA	NA	NA	NA	NA	NA	NA	NA	NA	NA	NA
217707_x_at	SMARCA2	0.309524	-0.888889	0	0.309524	-0.888889	0	NA	NA	NA	NA	NA	NA	NA	NA	NA	NA	NA	NA	0.552236	-0.4855	-0.066736	NA	NA	NA	NA	NA	NA	NA	NA	NA	NA	NA	NA	NA	NA	NA	NA	NA	NA	NA	NA	NA	NA	NA	NA
218819_at	INTS6	-0.238095	0.444444	0.214286	-0.238095	0.444444	0.214286	NA	NA	NA	NA	NA	NA	NA	NA	NA	NA	NA	NA	NA	NA	NA	NA	NA	NA	NA	NA	NA	NA	NA	NA	NA	NA	NA	NA	NA	NA	NA	NA	NA	-0.273648	0.270625	0.003022	NA	NA	NA
220019_s_at	ZNF224	-0.261905	0.777778	-0.214286	-0.261905	0.777778	-0.214286	NA	NA	NA	NA	NA	NA	NA	NA	NA	NA	NA	NA	NA	NA	NA	-0.007224	0.014063	-0.006839	NA	NA	NA	NA	NA	NA	NA	NA	NA	NA	NA	NA	NA	NA	NA	NA	NA	NA	NA	NA	NA
221012_s_at	TRIM8	0.0952381	-0.666667	0.0714286	0.0952381	-0.666667	0.0714286	NA	NA	NA	NA	NA	NA	NA	NA	NA	NA	NA	NA	NA	NA	NA	0.265802	-0.163542	-0.10226	NA	NA	NA	NA	NA	NA	NA	NA	NA	NA	NA	NA	NA	NA	NA	NA	NA	NA	NA	NA	NA
222061_at	CD58	-0.047619	0.444444	0	-0.047619	0.444444	0	NA	NA	NA	NA	NA	NA	NA	NA	NA	NA	NA	NA	NA	NA	NA	NA	NA	NA	NA	NA	NA	-0.033787	0.065228	-0.031441	NA	NA	NA	NA	NA	NA	NA	NA	NA	NA	NA	NA	NA	NA	NA
37152_at	PPARD	-0.285714	0.888889	-0.0714286	-0.285714	0.888889	-0.0714286	NA	NA	NA	NA	NA	NA	NA	NA	NA	NA	NA	NA	NA	NA	NA	NA	NA	NA	NA	NA	NA	NA	NA	NA	NA	NA	NA	-0.241347	0.127001	0.114346	NA	NA	NA	NA	NA	NA	NA	NA	NA
201209_at	HDAC1	0.428571	-0.666667	-0.0714286	0.428571	-0.666667	-0.0714286	NA	NA	NA	NA	NA	NA	NA	NA	NA	NA	NA	NA	NA	NA	NA	NA	NA	NA	NA	NA	NA	NA	NA	NA	NA	NA	NA	NA	NA	NA	NA	NA	NA	NA	NA	NA	NA	NA	NA
201305_x_at	ANP32B	-0.0952381	0.888889	-0.428571	-0.0952381	0.888889	-0.428571	NA	NA	NA	NA	NA	NA	NA	NA	NA	NA	NA	NA	NA	NA	NA	NA	NA	NA	NA	NA	NA	NA	NA	NA	NA	NA	NA	NA	NA	NA	NA	NA	NA	NA	NA	NA	NA	NA	NA
201392_s_at	IGF2R	-0.214286	0.333333	0.142857	-0.214286	0.333333	0.142857	NA	NA	NA	NA	NA	NA	NA	NA	NA	NA	NA	NA	NA	NA	NA	NA	NA	NA	NA	NA	NA	NA	NA	NA	NA	NA	NA	NA	NA	NA	NA	NA	NA	NA	NA	NA	NA	NA	NA
201414_s_at	NAP1L4	-0.261905	0.444444	0.357143	-0.261905	0.444444	0.357143	NA	NA	NA	NA	NA	NA	NA	NA	NA	NA	NA	NA	NA	NA	NA	NA	NA	NA	NA	NA	NA	NA	NA	NA	NA	NA	NA	NA	NA	NA	NA	NA	NA	NA	NA	NA	NA	NA	NA
201621_at	NBL1	-0.0238095	0	0.214286	-0.0238095	0	0.214286	NA	NA	NA	NA	NA	NA	NA	NA	NA	NA	NA	NA	NA	NA	NA	NA	NA	NA	NA	NA	NA	NA	NA	NA	NA	NA	NA	NA	NA	NA	NA	NA	NA	NA	NA	NA	NA	NA	NA
202018_s_at	LTF	-0.380952	-0.111111	-0.214286	-0.380952	-0.111111	-0.214286	NA	NA	NA	NA	NA	NA	NA	NA	NA	NA	NA	NA	NA	NA	NA	NA	NA	NA	NA	NA	NA	NA	NA	NA	NA	NA	NA	NA	NA	NA	NA	NA	NA	NA	NA	NA	NA	NA	NA
202035_s_at	SFRP1	0.0952381	0	0.0714286	0.0952381	0	0.0714286	NA	NA	NA	NA	NA	NA	NA	NA	NA	NA	NA	NA	NA	NA	NA	NA	NA	NA	NA	NA	NA	NA	NA	NA	NA	NA	NA	NA	NA	NA	NA	NA	NA	NA	NA	NA	NA	NA	NA
202036_s_at	SFRP1	0.119048	0.111111	0.142857	0.119048	0.111111	0.142857	NA	NA	NA	NA	NA	NA	NA	NA	NA	NA	NA	NA	NA	NA	NA	NA	NA	NA	NA	NA	NA	NA	NA	NA	NA	NA	NA	NA	NA	NA	NA	NA	NA	NA	NA	NA	NA	NA	NA
202063_s_at	SEL1L	0.0714286	0.111111	0.285714	0.0714286	0.111111	0.285714	NA	NA	NA	NA	NA	NA	NA	NA	NA	NA	NA	NA	NA	NA	NA	NA	NA	NA	NA	NA	NA	NA	NA	NA	NA	NA	NA	NA	NA	NA	NA	NA	NA	NA	NA	NA	NA	NA	NA
202642_s_at	TRRAP	-0.428571	0.555556	0.357143	-0.428571	0.555556	0.357143	NA	NA	NA	NA	NA	NA	NA	NA	NA	NA	NA	NA	NA	NA	NA	NA	NA	NA	NA	NA	NA	NA	NA	NA	NA	NA	NA	NA	NA	NA	NA	NA	NA	NA	NA	NA	NA	NA	NA
202687_s_at	TNFSF10	-0.047619	0.222222	0.357143	-0.047619	0.222222	0.357143	NA	NA	NA	NA	NA	NA	NA	NA	NA	NA	NA	NA	NA	NA	NA	NA	NA	NA	NA	NA	NA	NA	NA	NA	NA	NA	NA	NA	NA	NA	NA	NA	NA	NA	NA	NA	NA	NA	NA
202688_at	TNFSF10	0.238095	-0.666667	0.428571	0.238095	-0.666667	0.428571	NA	NA	NA	NA	NA	NA	NA	NA	NA	NA	NA	NA	NA	NA	NA	NA	NA	NA	NA	NA	NA	NA	NA	NA	NA	NA	NA	NA	NA	NA	NA	NA	NA	NA	NA	NA	NA	NA	NA
202764_at	STIM1	0.0238095	0.333333	0.0714286	0.0238095	0.333333	0.0714286	NA	NA	NA	NA	NA	NA	NA	NA	NA	NA	NA	NA	NA	NA	NA	NA	NA	NA	NA	NA	NA	NA	NA	NA	NA	NA	NA	NA	NA	NA	NA	NA	NA	NA	NA	NA	NA	NA	NA
202824_s_at	TCEB1	0.285714	-1	0.142857	0.285714	-1	0.142857	NA	NA	NA	NA	NA	NA	NA	NA	NA	NA	NA	NA	NA	NA	NA	NA	NA	NA	NA	NA	NA	NA	NA	NA	NA	NA	NA	NA	NA	NA	NA	NA	NA	NA	NA	NA	NA	NA	NA
202906_s_at	NBN	-0.047619	0.333333	0.214286	-0.047619	0.333333	0.214286	NA	NA	NA	NA	NA	NA	NA	NA	NA	NA	NA	NA	NA	NA	NA	NA	NA	NA	NA	NA	NA	NA	NA	NA	NA	NA	NA	NA	NA	NA	NA	NA	NA	NA	NA	NA	NA	NA	NA
203195_s_at	NUP98	-0.047619	0.111111	0.0714286	-0.047619	0.111111	0.0714286	NA	NA	NA	NA	NA	NA	NA	NA	NA	NA	NA	NA	NA	NA	NA	NA	NA	NA	NA	NA	NA	NA	NA	NA	NA	NA	NA	NA	NA	NA	NA	NA	NA	NA	NA	NA	NA	NA	NA
203234_at	UPP1	-0.547619	0.555556	0.142857	-0.547619	0.555556	0.142857	NA	NA	NA	NA	NA	NA	NA	NA	NA	NA	NA	NA	NA	NA	NA	NA	NA	NA	NA	NA	NA	NA	NA	NA	NA	NA	NA	NA	NA	NA	NA	NA	NA	NA	NA	NA	NA	NA	NA
203655_at	XRCC1	0.0714286	0.777778	-0.214286	0.0714286	0.777778	-0.214286	NA	NA	NA	NA	NA	NA	NA	NA	NA	NA	NA	NA	NA	NA	NA	NA	NA	NA	NA	NA	NA	NA	NA	NA	NA	NA	NA	NA	NA	NA	NA	NA	NA	NA	NA	NA	NA	NA	NA
203659_s_at	TRIM13	0.428571	-0.666667	-0.714286	0.428571	-0.666667	-0.714286	NA	NA	NA	NA	NA	NA	NA	NA	NA	NA	NA	NA	NA	NA	NA	NA	NA	NA	NA	NA	NA	NA	NA	NA	NA	NA	NA	NA	NA	NA	NA	NA	NA	NA	NA	NA	NA	NA	NA
204053_x_at	PTEN	-0.166667	0.777778	-0.214286	-0.166667	0.777778	-0.214286	NA	NA	NA	NA	NA	NA	NA	NA	NA	NA	NA	NA	NA	NA	NA	NA	NA	NA	NA	NA	NA	NA	NA	NA	NA	NA	NA	NA	NA	NA	NA	NA	NA	NA	NA	NA	NA	NA	NA
204070_at	RARRES3	0.119048	-0.555556	0.142857	0.119048	-0.555556	0.142857	NA	NA	NA	NA	NA	NA	NA	NA	NA	NA	NA	NA	NA	NA	NA	NA	NA	NA	NA	NA	NA	NA	NA	NA	NA	NA	NA	NA	NA	NA	NA	NA	NA	NA	NA	NA	NA	NA	NA
204456_s_at	GAS1	0	0.111111	0.0714286	0	0.111111	0.0714286	NA	NA	NA	NA	NA	NA	NA	NA	NA	NA	NA	NA	NA	NA	NA	NA	NA	NA	NA	NA	NA	NA	NA	NA	NA	NA	NA	NA	NA	NA	NA	NA	NA	NA	NA	NA	NA	NA	NA
204855_at	SERPINB5	0.0238095	0.444444	0.0714286	0.0238095	0.444444	0.0714286	NA	NA	NA	NA	NA	NA	NA	NA	NA	NA	NA	NA	NA	NA	NA	NA	NA	NA	NA	NA	NA	NA	NA	NA	NA	NA	NA	NA	NA	NA	NA	NA	NA	NA	NA	NA	NA	NA	NA
205187_at	SMAD5	-0.214286	0.888889	-0.214286	-0.214286	0.888889	-0.214286	NA	NA	NA	NA	NA	NA	NA	NA	NA	NA	NA	NA	NA	NA	NA	NA	NA	NA	NA	NA	NA	NA	NA	NA	NA	NA	NA	NA	NA	NA	NA	NA	NA	NA	NA	NA	NA	NA	NA
205345_at	BARD1	-0.0952381	0.555556	-0.0714286	-0.0952381	0.555556	-0.0714286	NA	NA	NA	NA	NA	NA	NA	NA	NA	NA	NA	NA	NA	NA	NA	NA	NA	NA	NA	NA	NA	NA	NA	NA	NA	NA	NA	NA	NA	NA	NA	NA	NA	NA	NA	NA	NA	NA	NA
206165_s_at	CLCA2	0.047619	0.111111	0.0714286	0.047619	0.111111	0.0714286	NA	NA	NA	NA	NA	NA	NA	NA	NA	NA	NA	NA	NA	NA	NA	NA	NA	NA	NA	NA	NA	NA	NA	NA	NA	NA	NA	NA	NA	NA	NA	NA	NA	NA	NA	NA	NA	NA	NA
206503_x_at	PML	0.0952381	0	-0.214286	0.0952381	0	-0.214286	NA	NA	NA	NA	NA	NA	NA	NA	NA	NA	NA	NA	NA	NA	NA	NA	NA	NA	NA	NA	NA	NA	NA	NA	NA	NA	NA	NA	NA	NA	NA	NA	NA	NA	NA	NA	NA	NA	NA
206543_at	SMARCA2	0.0714286	0.333333	0.142857	0.0714286	0.333333	0.142857	NA	NA	NA	NA	NA	NA	NA	NA	NA	NA	NA	NA	NA	NA	NA	NA	NA	NA	NA	NA	NA	NA	NA	NA	NA	NA	NA	NA	NA	NA	NA	NA	NA	NA	NA	NA	NA	NA	NA
207401_at	PROX1	0.0238095	0	0.142857	0.0238095	0	0.142857	NA	NA	NA	NA	NA	NA	NA	NA	NA	NA	NA	NA	NA	NA	NA	NA	NA	NA	NA	NA	NA	NA	NA	NA	NA	NA	NA	NA	NA	NA	NA	NA	NA	NA	NA	NA	NA	NA	NA
207524_at	ST7	0.0238095	-0.555556	-0.142857	0.0238095	-0.555556	-0.142857	NA	NA	NA	NA	NA	NA	NA	NA	NA	NA	NA	NA	NA	NA	NA	NA	NA	NA	NA	NA	NA	NA	NA	NA	NA	NA	NA	NA	NA	NA	NA	NA	NA	NA	NA	NA	NA	NA	NA
207871_s_at	ST7	-0.119048	-0.111111	-0.214286	-0.119048	-0.111111	-0.214286	NA	NA	NA	NA	NA	NA	NA	NA	NA	NA	NA	NA	NA	NA	NA	NA	NA	NA	NA	NA	NA	NA	NA	NA	NA	NA	NA	NA	NA	NA	NA	NA	NA	NA	NA	NA	NA	NA	NA
207943_x_at	PLAGL1	0.047619	0.222222	0.428571	0.047619	0.222222	0.428571	NA	NA	NA	NA	NA	NA	NA	NA	NA	NA	NA	NA	NA	NA	NA	NA	NA	NA	NA	NA	NA	NA	NA	NA	NA	NA	NA	NA	NA	NA	NA	NA	NA	NA	NA	NA	NA	NA	NA
208368_s_at	BRCA2	-0.142857	0.333333	-0.142857	-0.142857	0.333333	-0.142857	NA	NA	NA	NA	NA	NA	NA	NA	NA	NA	NA	NA	NA	NA	NA	NA	NA	NA	NA	NA	NA	NA	NA	NA	NA	NA	NA	NA	NA	NA	NA	NA	NA	NA	NA	NA	NA	NA	NA
208598_s_at	HUWE1	0.404762	-0.888889	0.142857	0.404762	-0.888889	0.142857	NA	NA	NA	NA	NA	NA	NA	NA	NA	NA	NA	NA	NA	NA	NA	NA	NA	NA	NA	NA	NA	NA	NA	NA	NA	NA	NA	NA	NA	NA	NA	NA	NA	NA	NA	NA	NA	NA	NA
209127_s_at	SART3	-0.285714	0.888889	0.0714286	-0.285714	0.888889	0.0714286	NA	NA	NA	NA	NA	NA	NA	NA	NA	NA	NA	NA	NA	NA	NA	NA	NA	NA	NA	NA	NA	NA	NA	NA	NA	NA	NA	NA	NA	NA	NA	NA	NA	NA	NA	NA	NA	NA	NA
209291_at	ID4	0.166667	0.222222	-0.0714286	0.166667	0.222222	-0.0714286	NA	NA	NA	NA	NA	NA	NA	NA	NA	NA	NA	NA	NA	NA	NA	NA	NA	NA	NA	NA	NA	NA	NA	NA	NA	NA	NA	NA	NA	NA	NA	NA	NA	NA	NA	NA	NA	NA	NA
209815_at	PTCH1	0	0.111111	-0.0714286	0	0.111111	-0.0714286	NA	NA	NA	NA	NA	NA	NA	NA	NA	NA	NA	NA	NA	NA	NA	NA	NA	NA	NA	NA	NA	NA	NA	NA	NA	NA	NA	NA	NA	NA	NA	NA	NA	NA	NA	NA	NA	NA	NA
210350_x_at	ING1	0.047619	0.111111	0	0.047619	0.111111	0	NA	NA	NA	NA	NA	NA	NA	NA	NA	NA	NA	NA	NA	NA	NA	NA	NA	NA	NA	NA	NA	NA	NA	NA	NA	NA	NA	NA	NA	NA	NA	NA	NA	NA	NA	NA	NA	NA	NA
210441_at	CDC14A	0.0238095	0	0.142857	0.0238095	0	0.142857	NA	NA	NA	NA	NA	NA	NA	NA	NA	NA	NA	NA	NA	NA	NA	NA	NA	NA	NA	NA	NA	NA	NA	NA	NA	NA	NA	NA	NA	NA	NA	NA	NA	NA	NA	NA	NA	NA	NA
210715_s_at	SPINT2	0.333333	-0.555556	0.0714286	0.333333	-0.555556	0.0714286	NA	NA	NA	NA	NA	NA	NA	NA	NA	NA	NA	NA	NA	NA	NA	NA	NA	NA	NA	NA	NA	NA	NA	NA	NA	NA	NA	NA	NA	NA	NA	NA	NA	NA	NA	NA	NA	NA	NA
211013_x_at	PML	-0.119048	0.111111	-0.285714	-0.119048	0.111111	-0.285714	NA	NA	NA	NA	NA	NA	NA	NA	NA	NA	NA	NA	NA	NA	NA	NA	NA	NA	NA	NA	NA	NA	NA	NA	NA	NA	NA	NA	NA	NA	NA	NA	NA	NA	NA	NA	NA	NA	NA
211087_x_at	MAPK14	0.0952381	0.111111	0.0714286	0.0952381	0.111111	0.0714286	NA	NA	NA	NA	NA	NA	NA	NA	NA	NA	NA	NA	NA	NA	NA	NA	NA	NA	NA	NA	NA	NA	NA	NA	NA	NA	NA	NA	NA	NA	NA	NA	NA	NA	NA	NA	NA	NA	NA
211792_s_at	CDKN2C	0.166667	-0.444444	-0.571429	0.166667	-0.444444	-0.571429	NA	NA	NA	NA	NA	NA	NA	NA	NA	NA	NA	NA	NA	NA	NA	NA	NA	NA	NA	NA	NA	NA	NA	NA	NA	NA	NA	NA	NA	NA	NA	NA	NA	NA	NA	NA	NA	NA	NA
211989_at	SMARCE1	-0.309524	0.555556	0.357143	-0.309524	0.555556	0.357143	NA	NA	NA	NA	NA	NA	NA	NA	NA	NA	NA	NA	NA	NA	NA	NA	NA	NA	NA	NA	NA	NA	NA	NA	NA	NA	NA	NA	NA	NA	NA	NA	NA	NA	NA	NA	NA	NA	NA
212332_at	RBL2	-0.261905	0.666667	-0.0714286	-0.261905	0.666667	-0.0714286	NA	NA	NA	NA	NA	NA	NA	NA	NA	NA	NA	NA	NA	NA	NA	NA	NA	NA	NA	NA	NA	NA	NA	NA	NA	NA	NA	NA	NA	NA	NA	NA	NA	NA	NA	NA	NA	NA	NA
212463_at	CD59	-0.0714286	0.111111	0	-0.0714286	0.111111	0	NA	NA	NA	NA	NA	NA	NA	NA	NA	NA	NA	NA	NA	NA	NA	NA	NA	NA	NA	NA	NA	NA	NA	NA	NA	NA	NA	NA	NA	NA	NA	NA	NA	NA	NA	NA	NA	NA	NA
213226_at	CCNA2	-0.380952	0.444444	-0.0714286	-0.380952	0.444444	-0.0714286	NA	NA	NA	NA	NA	NA	NA	NA	NA	NA	NA	NA	NA	NA	NA	NA	NA	NA	NA	NA	NA	NA	NA	NA	NA	NA	NA	NA	NA	NA	NA	NA	NA	NA	NA	NA	NA	NA	NA
213295_at	CYLD	-0.047619	0.222222	0.214286	-0.047619	0.222222	0.214286	NA	NA	NA	NA	NA	NA	NA	NA	NA	NA	NA	NA	NA	NA	NA	NA	NA	NA	NA	NA	NA	NA	NA	NA	NA	NA	NA	NA	NA	NA	NA	NA	NA	NA	NA	NA	NA	NA	NA
213597_s_at	CTDSPL	0	0.333333	0.285714	0	0.333333	0.285714	NA	NA	NA	NA	NA	NA	NA	NA	NA	NA	NA	NA	NA	NA	NA	NA	NA	NA	NA	NA	NA	NA	NA	NA	NA	NA	NA	NA	NA	NA	NA	NA	NA	NA	NA	NA	NA	NA	NA
214272_at	CYLD	0.0714286	0	0.142857	0.0714286	0	0.142857	NA	NA	NA	NA	NA	NA	NA	NA	NA	NA	NA	NA	NA	NA	NA	NA	NA	NA	NA	NA	NA	NA	NA	NA	NA	NA	NA	NA	NA	NA	NA	NA	NA	NA	NA	NA	NA	NA	NA
214329_x_at	TNFSF10	0.0952381	-0.666667	0.357143	0.0952381	-0.666667	0.357143	NA	NA	NA	NA	NA	NA	NA	NA	NA	NA	NA	NA	NA	NA	NA	NA	NA	NA	NA	NA	NA	NA	NA	NA	NA	NA	NA	NA	NA	NA	NA	NA	NA	NA	NA	NA	NA	NA	NA
214643_x_at	BIN1	-0.595238	-0.666667	0.5	-0.595238	-0.666667	0.5	NA	NA	NA	NA	NA	NA	NA	NA	NA	NA	NA	NA	NA	NA	NA	NA	NA	NA	NA	NA	NA	NA	NA	NA	NA	NA	NA	NA	NA	NA	NA	NA	NA	NA	NA	NA	NA	NA	NA
215223_s_at	SOD2	0.190476	-1	0.285714	0.190476	-1	0.285714	NA	NA	NA	NA	NA	NA	NA	NA	NA	NA	NA	NA	NA	NA	NA	NA	NA	NA	NA	NA	NA	NA	NA	NA	NA	NA	NA	NA	NA	NA	NA	NA	NA	NA	NA	NA	NA	NA	NA
215706_x_at	ZYX	-0.0238095	-0.444444	0.285714	-0.0238095	-0.444444	0.285714	NA	NA	NA	NA	NA	NA	NA	NA	NA	NA	NA	NA	NA	NA	NA	NA	NA	NA	NA	NA	NA	NA	NA	NA	NA	NA	NA	NA	NA	NA	NA	NA	NA	NA	NA	NA	NA	NA	NA
215735_s_at	TSC2	-0.285714	0.666667	-0.357143	-0.285714	0.666667	-0.357143	NA	NA	NA	NA	NA	NA	NA	NA	NA	NA	NA	NA	NA	NA	NA	NA	NA	NA	NA	NA	NA	NA	NA	NA	NA	NA	NA	NA	NA	NA	NA	NA	NA	NA	NA	NA	NA	NA	NA
216841_s_at	SOD2	0.119048	-1	0.357143	0.119048	-1	0.357143	NA	NA	NA	NA	NA	NA	NA	NA	NA	NA	NA	NA	NA	NA	NA	NA	NA	NA	NA	NA	NA	NA	NA	NA	NA	NA	NA	NA	NA	NA	NA	NA	NA	NA	NA	NA	NA	NA	NA
217299_s_at	NBN	-0.190476	0.666667	-0.0714286	-0.190476	0.666667	-0.0714286	NA	NA	NA	NA	NA	NA	NA	NA	NA	NA	NA	NA	NA	NA	NA	NA	NA	NA	NA	NA	NA	NA	NA	NA	NA	NA	NA	NA	NA	NA	NA	NA	NA	NA	NA	NA	NA	NA	NA
217492_s_at	PTENP1	-0.0714286	0.333333	-0.285714	-0.0714286	0.333333	-0.285714	NA	NA	NA	NA	NA	NA	NA	NA	NA	NA	NA	NA	NA	NA	NA	NA	NA	NA	NA	NA	NA	NA	NA	NA	NA	NA	NA	NA	NA	NA	NA	NA	NA	NA	NA	NA	NA	NA	NA
222051_s_at	E2F5	0.0238095	0	0	0.0238095	0	0	NA	NA	NA	NA	NA	NA	NA	NA	NA	NA	NA	NA	NA	NA	NA	NA	NA	NA	NA	NA	NA	NA	NA	NA	NA	NA	NA	NA	NA	NA	NA	NA	NA	NA	NA	NA	NA	NA	NA
222142_at	CYLD	-0.52381	-0.666667	-0.142857	-0.52381	-0.666667	-0.142857	NA	NA	NA	NA	NA	NA	NA	NA	NA	NA	NA	NA	NA	NA	NA	NA	NA	NA	NA	NA	NA	NA	NA	NA	NA	NA	NA	NA	NA	NA	NA	NA	NA	NA	NA	NA	NA	NA	NA
222239_s_at	INTS6	-0.119048	0.666667	-0.285714	-0.119048	0.666667	-0.285714	NA	NA	NA	NA	NA	NA	NA	NA	NA	NA	NA	NA	NA	NA	NA	NA	NA	NA	NA	NA	NA	NA	NA	NA	NA	NA	NA	NA	NA	NA	NA	NA	NA	NA	NA	NA	NA	NA	NA
37005_at	NBL1	-0.0238095	0	0.285714	-0.0238095	0	0.285714	NA	NA	NA	NA	NA	NA	NA	NA	NA	NA	NA	NA	NA	NA	NA	NA	NA	NA	NA	NA	NA	NA	NA	NA	NA	NA	NA	NA	NA	NA	NA	NA	NA	NA	NA	NA	NA	NA	NA
39582_at	CYLD	-0.0952381	0.222222	0.285714	-0.0952381	0.222222	0.285714	NA	NA	NA	NA	NA	NA	NA	NA	NA	NA	NA	NA	NA	NA	NA	NA	NA	NA	NA	NA	NA	NA	NA	NA	NA	NA	NA	NA	NA	NA	NA	NA	NA	NA	NA	NA	NA	NA	NA
